# Supplementary material for: Deciphering strain differences in codY regulation of Clostridioides difficiles sporulation
Source: Microbiol Spectr. 2025 Nov 17;14(1):e01706-25. doi: 10.1128/spectrum.01706-25 (PMC12772354; doi:10.1128/spectrum.01706-25)
Supplement: Table S1 — RNA-Seq analysis of 630erm codY at H6 on 70:30 sporulation agar. [file spectrum.01706-25-s0002.xlsx]

## Sheet: 630codY WT
Table S1: RNA-Seq analysis of 630erm codY at H6 on 70:30 sporulation agar
Locus tag	Gene name or predicted role	codY/630erm	P value
CD630_06600	tcdB	436.289	3.10815e-39
CD630_20070	ermB	346.52	4.29142e-134
CD630_20100	ermB	178.7	2.29106e-73
CD630_20061	hypothetical protein	133.03	1.5929e-51
CD630_06610	tcdE	131.237	5.26234e-20
CD630_06630	tcdA	81.3166	4.00951e-24
CD630_06620	hypothetical protein	75.5158	5.66896e-18
CD630_21580	gabT	64.109	6.07279e-68
CD630_24591	hypothetical protein	60.6056	4.38419e-23
CD630_28220	glutamate carboxypeptidase	56.5154	1.19427e-49
CD630_13900	hypothetical protein	54.1902	4.41512e-37
CD630_13910	CocE/NonD family hydrolase	53.0518	7.73445e-36
CD630_28210	membrane protein	48.0419	1.44285e-46
CD630_13890	chloromuconate cycloisomerase	47.7897	5.71754e-37
CD630_28360	peptidase	45.5114	1.21122e-14
CD630_09890	leuA	39.6261	7.21668e-45
CD630_28200	hypothetical protein	37.2526	1.39249e-29
CD630_09910	leuD	35.462	3.80049e-21
CD630_09900	leuC	32.9554	2.79265e-48
CD630_09920	leuB	31.507	7.65751e-48
CD630_20091	hypothetical protein	30.7628	1.6709e-12
CD630_05290	membrane protein	26.2638	2.30205e-20
CD630_02850	PTS system mannose/fructose/sorbose transporter subunit IIB	25.1233	3.91218e-27
CD630_03340	adhE	24.0938	1.93498e-25
CD630_10120	membrane protein	22.2782	1.71952e-08
CD630_05770	hypothetical protein	20.7505	5.94424e-35
CD630_26810	sporulation protein	17.5997	1.16694e-17
CD630_02840	PTS system mannose/fructose/sorbose transporter subunit IIA	16.5313	8.79247e-14
CD630_20310	argM	16.3614	2.21461e-14
CD630_05300	membrane protein	15.6499	6.31901e-12
CD630_02860	PTS system mannose/fructose/sorbose transporter subunit IIA	13.9492	1.71159e-13
CD630_05280	amidohydrolase	13.8474	1.65526e-14
CD630_18020	metallo-beta-lactamase superfamily hydrolase	13.2858	2.06127e-12
CD630_10850	membrane protein	12.9173	7.33091e-28
CD630_15640	hypothetical protein	12.5966	4.41025e-08
CD630_20300	argF	12.0352	1.604e-06
CD630_28350	abgT	11.466	5.93095e-15
CD630_20340	argC	11.2764	1.47521e-09
CD630_25110	PTS operon transcription antiterminator	10.9331	7.55233e-06
CD630_02910	peptidase	10.8314	3.39285e-13
CD630_10860	peptidase	10.6408	3.64536e-17
CD630_12590	brnQ-1	10.3962	9.05938e-16
CD630_25100	PTS system glucose-like transporter subunit IIBC	10.3755	7.98041e-13
CD630_20330	argJ	10.0961	1.31099e-07
CD630_18030	cell wall-binding protein	9.98682	8.84319e-42
CD630_02890	PTS system mannose/fructose/sorbose transporter subunit IID	9.78775	5.43967e-07
CD630_20140	ilvD	9.33077	1.77717e-21
CD630_02900	hypothetical protein	9.30454	7.16453e-07
CD630_02870	PTS system mannose/fructose/sorbose transporter subunit IIB	9.13288	9.8926e-07
CD630_30760	tagK	8.84286	4.63209e-06
CD630_02440	CDP-glycerol:poly(glycerophosphate) glycerophosphotransferase	8.83067	5.9702e-10
CD630_28610	membrane protein	8.71509	2.96042e-13
CD630_25090	glycoside hydrolase	8.70358	5.02971e-10
CD630_02430	hypothetical protein	8.54542	2.52091e-11
CD630_33670	hypothetical protein	8.42259	3.66884e-08
CD630_27020	brnQ	8.31196	5.55713e-20
CD630_08340	icd	8.23301	6.77844e-17
CD630_28600	membrane protein	8.22695	5.97958e-13
CD630_02880	PTS system mannose/fructose/sorbose transporter subunit IIC	8.21308	8.20889e-06
CD630_05240	peptidase	8.10931	1.87153e-13
CD630_03350	hypothetical protein	8.06095	0.000259908
CD630_07410	glpK1	8.0273	1.53876e-05
CD630_01600	two-component response regulator	7.97769	0.00277642
CD630_25080	AraC family transcriptional regulator	7.91688	1.07464e-11
CD630_15660	ilvB	7.81572	1.9084e-18
CD630_28280	aspartate aminotransferase	7.63879	5.3831e-06
CD630_30750	tagABC	7.59968	2.08031e-07
CD630_08330	acnB	7.54929	7.09934e-14
CD630_06180	LytR family transcriptional regulator	7.53287	8.17724e-05
CD630_30290	malY	7.52016	7.29654e-14
CD630_03530	hypothetical protein	7.48479	4.26897e-20
CD630_09461	hypothetical protein	7.42747	0.0035178
CD630_21690	iron-sulfur binding protein	7.36255	2.55709e-11
CD630_28590	D-aminoacylase	7.35667	1.03294e-11
CD630_26770	scoA	7.3213	5.63596e-06
CD630_21040	ABC transporter permease	7.24368	3.67273e-05
CD630_24250	ptb	7.23923	0.00023661
CD630_24240	pyridoxal phosphate-dependent transferase	7.18811	3.35464e-07
CD630_22010	major facilitator superfamily transporter	7.10949	8.92261e-07
CD630_25070	hypothetical protein	7.01996	1.45379e-10
CD630_00440	hypothetical protein	6.99368	0.00156037
CD630_01631	hypothetical protein	6.98212	0.0041669
CD630_30980	bglG	6.88899	0.00014229
CD630_17960	nitrite and sulfite reductase subunit	6.8853	1.14062e-07
CD630_25020	pyridoxal phosphate-dependent transferase	6.81039	8.55541e-32
CD630_24230	major facilitator superfamily transporter	6.74109	2.38738e-08
CD630_34580	membrane protein	6.60023	6.27619e-20
CD630_23730	CstA-like carbon starvation protein	6.59291	3.16483e-22
CD630_26760	thlA2	6.52305	8.83532e-09
CD630_21640	ldh	6.47444	3.3115e-35
CD630_15650	ilvC	6.32844	5.94682e-12
CD630_08760	sugar family ABC transporter substrate-binding protein	6.29198	6.05793e-09
CD630_30500	membrane protein	6.27894	0.00479666
CD630_09290	hypothetical protein	6.15156	0.0125658
CD630_28620	peptidase	6.12484	3.37473e-08
CD630_08320	Re-citrate synthase	6.10614	6.45335e-14
CD630_02400	glycosyltransferase	6.03589	0.000142044
CD630_26780	scoB	6.02855	2.53553e-08
CD630_21680	hcp	6.01888	2.42527e-12
CD630_28710	SAF domain-containing protein	5.98258	3.45896e-09
CD630_03520	transcriptional regulator	5.97165	6.33316e-11
CD630_22520	kamA	5.93103	2.43274e-13
CD630_16650	cysM	5.89841	8.84762e-09
CD630_07400	pyridoxal phosphate-dependent aminotransferase	5.87854	3.95548e-05
CD630_31380	bglG	5.86205	0.000223688
CD630_06640	tcdC	5.81083	1.02934e-10
CD630_17511	hypothetical protein	5.8016	0.001425
CD630_26650	AraC family transcriptional regulator	5.7244	1.16778e-06
CD630_18311	hypothetical protein	5.66707	0.000229864
CD630_25120	PTS system glucose-like transporter subunit IIA	5.65416	2.89548e-07
CD630_24890	PTS operon transcription antiterminator	5.64496	3.65375e-13
CD630_30280	phosphosugar isomerase	5.63299	1.27895e-08
CD630_33690	hypothetical protein	5.63274	0.00287444
CD630_17970	coenzyme A disulfide reductase	5.53876	9.79813e-07
CD630_32360	membrane protein	5.52719	1.44891e-06
CD630_31170	bglG	5.49802	8.82549e-07
CD630_29570	atpC	5.47565	7.44135e-16
CD630_28370	membrane protein	5.46573	7.45982e-05
CD630_30010	hydrolase/isomerase/hydratase	5.42301	0.000242875
CD630_26170	membrane protein	5.33049	2.18954e-05
CD630_30970	bglF	5.27658	2.85836e-12
CD630_19890	membrane protein	5.2667	0.0118089
CD630_21050	multidrug family ABC transporter ATP-binding protein	5.23333	2.54679e-06
CD630_30000	dapA1	5.23161	3.20248e-05
CD630_15800	hom2	5.13518	7.66614e-05
CD630_08770	sugar family ABC transporter ATP-binding protein	5.05906	1.13079e-07
CD630_06590	tcdR	5.02248	NA
CD630_30300	PTS system glucose-like transporter subunit IIBC	5.01634	2.13753e-07
CD630_30030	SAF domain-containing protein	4.88714	0.000826318
CD630_14240	hypothetical protein	4.82387	0.000494511
CD630_20320	argB	4.80389	3.44339e-05
CD630_02420	hypothetical protein	4.77076	5.86388e-11
CD630_09880	hypothetical protein	4.75177	0.00349532
CD630_17281	hypothetical protein	4.70841	0.0164505
CD630_24180	PTS system glucitol/sorbitol-specific transporter subunit IIC	4.65347	8.35975e-05
CD630_30060	alcohol dehydrogenase	4.60332	0.000720197
CD630_09960	hypothetical protein	4.58471	1.67034e-08
CD630_36150	MerR family transcriptional regulator	4.53646	1.12647e-07
CD630_23270	PTS system fructose/mannitol family transporter subunit IIA	4.50392	0.000205159
CD630_15810	hypothetical protein	4.49979	0.000654876
CD630_18860	PadR family transcriptional regulator	4.4718	0.0142979
CD630_30480	PTS system lactose/cellobiose-family transportersubunit IIC	4.42627	6.24803e-07
CD630_11700	hypothetical protein	4.41574	1.30926e-08
CD630_02280	fliN	4.41333	0.00286655
CD630_17160	permease	4.3996	3.86972e-09
CD630_30040	kdgT2	4.39579	0.00125753
CD630_30960	bglA	4.39039	1.65656e-12
CD630_26680	transcription antiterminator	4.36591	8.93306e-05
CD630_02410	phosphoserine phosphatase	4.30688	0.000406701
CD630_31450	serine-aspartate repeat-containing protein SdrF	4.28656	2.44354e-06
CD630_29580	atpE	4.2659	1.01194e-09
CD630_30020	uxaA	4.2565	0.00250949
CD630_11710	etfB	4.23652	4.66495e-08
CD630_21631	hypothetical protein	4.22074	0.0483899
CD630_29720	hypothetical protein	4.20719	0.00604271
CD630_33151	hypothetical protein	4.20673	0.0017682
CD630_16640	transcriptional regulator	4.19296	2.40643e-07
CD630_12380	hypothetical protein	4.1894	0.0299808
CD630_26660	ptsG-A	4.14609	2.27129e-14
CD630_02590	fliZ	4.13301	0.00292513
CD630_02300	flagellar biosynthesis protein	4.12904	7.97676e-06
CD630_23230	sugar-phosphate dehydrogenase	4.06227	0.000160395
CD630_29561	atpF	4.0589	3.94008e-08
CD630_33150	hydN2	4.05775	1.98355e-07
CD630_30950	bglA	4.0374	1.75889e-11
CD630_30270	PTS system glucose-like transporter subunit IIA	4.03686	5.07863e-05
CD630_32780	PTS system mannose/fructose/sorbose transporter subunit IIA	4.01036	0.0112181
CD630_30740	tagatose-bisphosphate aldolase	4.00877	0.000834868
CD630_17900	exonuclease	3.99939	0.0104548
CD630_02670	flagellar protein	3.98285	0.000509174
CD630_28440	MarR family transcriptional regulator	3.96774	4.4441e-05
CD630_23240	sugar-phosphate dehydrogenase	3.95952	0.000255436
CD630_22991	hypothetical protein	3.92137	0.00902454
CD630_02120	sulfatase	3.893	1.6952e-06
CD630_23260	PTS system fructose/mannitol family transporter subunit IIB	3.88967	0.00347713
CD630_07420	ethanolamine utilization protein EutH	3.86699	0.00101226
CD630_26811	hypothetical protein	3.8516	0.0576571
CD630_21570	hypothetical protein	3.84829	0.000535181
CD630_22000	hisC	3.83554	0.00202121
CD630_33160	fdhD	3.82339	0.00028203
CD630_31580	TRAP family transcriptional regulator	3.75877	4.00198e-08
CD630_06380	hypothetical protein	3.75553	0.0191675
CD630_31360	bglA	3.74815	6.2597e-09
CD630_28700	kdgT1	3.69296	2.86496e-05
CD630_13860	allophanate hydrolase subunit 1	3.68041	1.20982e-07
CD630_29540	atpD	3.66367	1.70998e-07
CD630_29560	atpA	3.65148	3.02256e-06
CD630_27960	cell surface protein	3.64822	0.000274285
CD630_32400	prdD	3.59376	0.000177558
CD630_00310	AraC family transcriptional regulator	3.59333	0.014711
CD630_16300	membrane protein	3.57403	0.00509998
CD630_32370	prdF	3.54147	2.73619e-05
CD630_07670	srlB	3.54089	0.00171049
CD630_28720	uxaA	3.53762	0.0003328
CD630_27970	calcium-binding adhesion protein	3.53542	0.000993583
CD630_24050	MarR family transcriptional regulator	3.52088	0.00958834
CD630_24900	peptidase	3.50192	5.25606e-05
CD630_32430	hypothetical protein	3.50062	1.04745e-05
CD630_30310	PTS operon transcription antiterminator	3.49101	2.57451e-07
CD630_31150	bglA	3.49022	5.21367e-08
CD630_09950	serA	3.48094	2.82162e-05
CD630_09250	hypothetical protein	3.43658	0.0509709
CD630_36160	potassium/proton antiporter	3.42804	7.55862e-11
CD630_14290	acyl-CoA N-acyltransferase	3.42011	0.00869158
CD630_17650	NUDIX family hydrolase	3.4056	0.0013274
CD630_24260	buk1	3.4051	0.0126285
CD630_25300	AraC family transcriptional regulator	3.39342	0.00781405
CD630_34660	acpS	3.38483	0.000232027
CD630_29550	atpB	3.37342	6.65389e-05
CD630_22290	membrane protein	3.36651	0.00047817
CD630_32440	prdA	3.33279	0.000207525
CD630_32470	prdC	3.32844	1.20649e-05
CD630_29660	adhE	3.32725	0.000846685
CD630_23590	HAD superfamily hydrolase	3.32385	4.17201e-05
CD630_32390	prdE	3.30529	0.00055351
CD630_24880	PTS system fructose-like transporter subunit IIA	3.29088	0.000778315
CD630_02720	hypothetical protein	3.28569	0.00720131
CD630_05890	hypothetical protein	3.28377	1.2222e-07
CD630_22380	hypothetical protein	3.25677	0.0217981
CD630_30990	amidohydrolase	3.24373	0.000522652
CD630_03880	bglF	3.24283	6.8249e-06
CD630_23890	beta-lactams signal-transducer	3.23613	0.00055667
CD630_21340	signaling protein	3.2187	0.000208292
CD630_34650	hypothetical protein	3.21653	4.72589e-07
CD630_12670	multidrug family ABC transporter permease	3.21128	0.0244876
CD630_05900	hypothetical protein	3.17749	4.63215e-09
CD630_03541	membrane protein	3.16151	2.74527e-06
CD630_15461	hypothetical protein	3.15643	0.0345692
CD630_29460	hypothetical protein	3.1465	0.0605144
CD630_35730	hypothetical protein	3.14545	0.0124964
CD630_12950	scpA	3.13665	0.0147525
CD630_29600	atpI	3.12694	3.39442e-07
CD630_24160	PTS operon transcription antiterminator	3.12673	0.00875102
CD630_17040	thiG	3.12473	0.000645651
CD630_13850	hypothetical protein	3.11301	1.70105e-05
CD630_03900	bglG	3.11166	0.000139431
CD630_32380	proline reductase PrdE-like protein	3.10713	0.00171773
CD630_17170	hypothetical protein	3.1056	2.57392e-05
CD630_35380	phnG	3.09529	0.0149526
CD630_31160	bglF	3.0937	8.61297e-06
CD630_11730	FAD-linked oxidase	3.07958	2.2467e-05
CD630_27110	LysR family transcriptional regulator	3.07105	0.00936021
CD630_32410	prdB	3.06985	0.00137112
CD630_32760	PTS system mannose/fructose/sorbose transporter subunit IID	3.0691	0.00912752
CD630_00430	PTS system galactitol-specific transporter subunit IIC	3.06456	8.73397e-05
CD630_06720	hypothetical protein	3.06441	0.0101893
CD630_31000	C4-dicarboxylate anaerobic carrier	3.062	0.00175049
CD630_03890	bglA	3.06111	1.07496e-06
CD630_29360	hypothetical protein	3.05269	0.0228424
CD630_13840	LamB/YcsF family protein	3.04742	7.02053e-05
CD630_02270	hypothetical protein	3.0388	0.0286765
CD630_29350	hypothetical protein	3.02738	0.0376966
CD630_36320	isochorismatase	3.0148	0.0749769
CD630_28410	amidohydrolase	3.00915	0.00369514
CD630_00450	sugar-phosphate aldolase	3.00564	0.00356125
CD630_23580	oligoendopeptidase-like protein	3.0025	1.27229e-05
CD630_36280	phosphosugar isomerase	2.99923	2.12938e-05
CD630_08780	sugar-specific ABC transporter permease	2.99864	0.000238691
CD630_23330	mtlR	2.99666	0.00422543
CD630_32790	PTS system mannose/fructose/sorbose transporter subunit IIB	2.98846	0.10905
CD630_29380	hypothetical protein	2.97929	0.10546
CD630_15590	rsiV	2.9576	0.018276
CD630_01760	oxidoreductase NAD/FAD binding subunit	2.94973	0.00384477
CD630_17151	hypothetical protein	2.94907	0.0482723
CD630_30830	PTS operon transcription antiterminator	2.94689	0.031212
CD630_31370	bglF	2.94539	0.00077805
CD630_34050	iron-only hydrogenase electron-transferring subunit HymA-like protein	2.93665	0.000130285
CD630_21010	xdhB	2.93541	4.51277e-07
CD630_07460	membrane protein	2.9354	0.0610891
CD630_02660	fliA	2.93038	0.0102174
CD630_02360	fliS2	2.9267	1.35153e-06
CD630_29340	hypothetical protein	2.92463	0.0311055
CD630_14182	hypothetical protein	2.92389	0.0387158
CD630_23140	hypothetical protein	2.92362	0.00395871
CD630_35260	iron family ABC transporter permease	2.91958	0.000955606
CD630_29190	hypothetical protein	2.91698	0.0992243
CD630_28380	two-component response regulator	2.91178	0.00162606
CD630_20710	hypothetical protein	2.90965	0.000591886
CD630_31410	membrane protein	2.8989	0.0334545
CD630_20480	RpiR family transcriptional regulator	2.89606	7.26985e-09
CD630_26800	permease	2.88816	0.000681908
CD630_09110	transcriptional regulator	2.88225	0.146569
CD630_32320	hypothetical protein	2.87095	0.000371316
CD630_17180	hydantoinase	2.86655	7.94059e-06
CD630_17640	phenylalanine--tRNA ligase subunit beta	2.8652	1.82501e-05
CD630_24740	DNA polymerase III subunit delta	2.86169	0.0213378
CD630_32750	phosphosugar isomerase	2.83932	0.00427113
CD630_36130	hypothetical protein	2.83595	0.00804566
CD630_22870	transporter	2.81659	0.130177
CD630_31871	hypothetical protein	2.811	0.000186037
CD630_27080	aroE2	2.80959	0.0377015
CD630_07121	hypothetical protein	2.80842	0.0239709
CD630_07120	hypothetical protein	2.80194	0.0160715
CD630_26640	murE	2.79651	1.57847e-06
CD630_24150	sorbitol-like operon activator protein	2.79494	0.140729
CD630_23860	hypothetical protein	2.78844	0.0531689
CD630_11560	hypothetical protein	2.78656	0.00229824
CD630_25560	PTS system fructose/mannitol-family transporter subunit IIAB	2.78349	0.000211574
CD630_33210	hypothetical protein	2.78105	0.00855422
CD630_02330	fliW	2.78017	0.00484964
CD630_13870	allophanate hydrolase subunit 2	2.77804	0.0006799
CD630_02580	fliL	2.77056	0.00552532
CD630_25810	rsmB	2.7686	0.00556552
CD630_31080	membrane protein	2.76843	0.0309729
CD630_21180	thrC	2.76149	9.00757e-05
CD630_36090	hypothetical protein	2.75827	0.00326525
CD630_24170	PTS system glucitol/sorbitol-specific transporter subunit IIB	2.75684	0.000243505
CD630_22840	hypothetical protein	2.74116	0.0242054
CD630_29590	atpK	2.73666	0.00119427
CD630_34070	iron-only hydrogenase catalytic subunit HymC-like protein	2.72896	0.00074461
CD630_28920	hypothetical protein	2.72455	0.0693856
CD630_26030	cdtR	2.7235	0.0608035
CD630_12660	multidrug family ABC transporter permease	2.72289	0.0825287
CD630_19300	hypothetical protein	2.71682	0.000183109
CD630_18770	vncS	2.70902	0.034298
CD630_13720	XkdT-like protein	2.70609	0.14293
CD630_25320	alanine--glyoxylate transaminase	2.70309	0.000133837
CD630_26790	bdhA	2.70138	0.00202953
CD630_02380	hypothetical protein	2.69548	0.00573439
CD630_23250	PTS system fructose/mannitol family transporter subunit IIC	2.68608	0.00492658
CD630_29410	single-strand DNA-binding protein	2.68315	0.0237284
CD630_26670	ptsG-BC	2.66922	0.000210173
CD630_18970	hypothetical protein	2.66894	0.00462126
CD630_15820	hisD	2.66822	4.74695e-05
CD630_20451	hypothetical protein	2.66573	0.161818
CD630_23970	exonuclease	2.66232	0.0224526
CD630_32770	PTS system mannose/fructose/sorbose transporter subunit IIC	2.65218	0.00400501
CD630_28340	glyA	2.64586	0.000209288
CD630_35270	iron family ABC transporter ATP-binding protein	2.63314	0.00267327
CD630_34160	sugar family ABC transporter permease	2.63251	0.0529388
CD630_09750	hypothetical protein	2.63015	0.0910588
CD630_15490	hisC	2.62181	0.0123616
CD630_34400	glycoside hydrolase-type carbohydrate-binding protein	2.6205	0.0083971
CD630_10530	oligonucleotide binding protein	2.60605	0.00413277
CD630_31740	gapA	2.59875	0.0106185
CD630_17060	thiE2	2.59024	0.139113
CD630_18390	tyrC	2.58882	0.0451507
CD630_33190	membrane protein	2.58667	0.00847703
CD630_32910	hypothetical protein	2.58263	0.144122
CD630_27160	hypothetical protein	2.57693	0.0107212
CD630_35770	mdeA	2.56893	0.000907905
CD630_21240	malate transporter	2.56261	0.0058898
CD630_35750	sodium:solute symporter	2.56193	0.00708707
CD630_31900	MerR family transcriptional regulator	2.56128	0.00085736
CD630_20720	transposase	2.55781	0.0027794
CD630_30120	alpha-mannosidase	2.55576	7.14457e-05
CD630_19871	hypothetical protein	2.55533	0.183211
CD630_24840	pyridoxal phosphate-dependent transferase	2.54198	0.00524469
CD630_06170	membrane protein	2.5213	0.0460509
CD630_05630	iron-sulfur cluster-binding protein	2.51621	0.0266715
CD630_21991	4Fe-4S ferredoxin	2.50613	0.15157
CD630_24140	PTS system sorbitol-like transporter subunit IIA	2.49934	0.118933
CD630_29480	hypothetical protein	2.49412	0.104953
CD630_02350	fliS1	2.48315	0.00115963
CD630_08830	glgD	2.48232	5.79929e-05
CD630_26270	hypothetical protein	2.48099	0.0416704
CD630_33140	hydA	2.47896	0.00229543
CD630_32471	hypothetical protein	2.47586	0.112576
CD630_08840	glgA	2.46881	0.00189564
CD630_01380	glycine/sarcosine/betaine reductase B	2.46343	0.0317162
CD630_35760	major facilitator superfamily transporter	2.4625	2.00192e-05
CD630_01070	aspC	2.45766	6.44627e-06
CD630_34060	iron-only hydrogenase electron-transferring subunit HymB-like protein	2.45738	0.00112214
CD630_08860	alpha-amylase	2.45459	0.000581354
CD630_22700	fruK	2.45408	0.000115809
CD630_23550	trxA2	2.44689	0.00152844
CD630_22410	nanE	2.44425	0.0125751
CD630_30620	RpiR family transcriptional regulator	2.4405	0.0364635
CD630_36270	dapA4	2.43922	0.00255453
CD630_24860	PTS system fructose-like transporter subunit IIC	2.41907	0.00497142
CD630_28390	two-component sensor histidine kinase	2.41849	0.0154622
CD630_29330	hypothetical protein	2.41709	0.13568
CD630_08740	sugar family ABC transporter ATP-binding protein	2.41642	0.0365915
CD630_23310	mtlD	2.41587	0.044767
CD630_21980	ferredoxin/flavodoxin oxidoreductase subunit beta	2.41405	0.0225749
CD630_25690	alpha-mannosidase	2.41194	0.00111952
CD630_13620	hypothetical protein	2.40913	0.187949
CD630_18880	rsiU	2.40876	0.105582
CD630_17190	tlpB	2.40629	0.000136503
CD630_09772	hypothetical protein	2.406	0.222241
CD630_21970	ferredoxin/flavodoxin oxidoreductase subunit gamma	2.40453	0.0815766
CD630_30260	hypothetical protein	2.40263	0.0369534
CD630_02520	fliJ	2.39981	0.0868145
CD630_36400	ribokinase family sugar kinase	2.3872	0.000324942
CD630_35830	MerR family transcriptional regulator	2.38238	8.94261e-06
CD630_30160	PTS operon transcription antiterminator	2.38129	0.049455
CD630_36051	ferredoxin	2.38025	0.0147745
CD630_13580	membrane protein	2.37592	0.0699395
CD630_25210	leuS	2.37233	0.00134736
CD630_02650	flhG	2.37135	0.00401101
CD630_22740	hypothetical protein	2.37069	0.0461658
CD630_25420	hypothetical protein	2.37065	0.0237452
CD630_11720	etfA	2.36941	0.00963228
CD630_21450	DNA mismatch repair protein	2.36701	0.0171613
CD630_06160	MerR family transcriptional regulator	2.36461	0.00279036
CD630_16790	flavodoxin	2.35921	0.102987
CD630_09070	transcriptional regulator	2.35837	0.218139
CD630_35250	iron family ABC transporter substrate-binding protein	2.35435	0.0127946
CD630_21990	ferredoxin/flavodoxin oxidoreductase subunit alpha	2.35044	0.0479836
CD630_07860	membrane protein	2.34698	0.0556044
CD630_23910	membrane protein	2.34499	0.0845069
CD630_09220	hypothetical protein	2.34097	0.228502
CD630_30340	TrmB family transcriptional regulator	2.34028	0.0579479
CD630_11230	phosphoesterase	2.3378	0.0835031
CD630_33130	hydN1	2.33738	0.00596444
CD630_26920	threonine-phosphate decarboxylase	2.33713	0.0657342
CD630_09790	beta-lactams repressor	2.33591	0.245262
CD630_31720	tpi	2.33281	0.0123693
CD630_08750	sugar family ABC transporter permease	2.33163	0.00374669
CD630_17660	lipoprotein	2.33039	0.040623
CD630_27530	signaling protein	2.32747	0.00925798
CD630_12690	two-component response regulator	2.3179	0.000654424
CD630_13760	hypothetical protein	2.31595	0.246739
CD630_28290	membrane protein	2.30515	0.0319136
CD630_35740	hypothetical protein	2.29854	0.186947
CD630_24510	CRISPR-associated ATP-dependent helicase	2.2985	0.0271778
CD630_34640	hypothetical protein	2.29676	0.000698084
CD630_33660	hypothetical protein	2.29663	0.0106213
CD630_30780	membrane protein	2.29222	0.167219
CD630_30470	hypothetical protein	2.29083	0.0441348
CD630_09230	hypothetical protein	2.28912	0.223112
CD630_25290	hypothetical protein	2.28842	0.0377855
CD630_34391	hypothetical protein	2.28719	0.0593541
CD630_15060	MATE family drug/sodium antiporter	2.2841	0.0331144
CD630_25310	membrane protein	2.28322	0.000856194
CD630_05400	cheW	2.28101	0.0534872
CD630_06941	hypothetical protein	2.28014	0.235457
CD630_13601	transcriptional regulator	2.27693	0.256981
CD630_31750	cggR	2.27644	0.0163123
CD630_25650	transcription antiterminator	2.26848	0.0754137
CD630_20390	hypothetical protein	2.26403	0.260403
CD630_15470	hisZ	2.25984	0.00345606
CD630_23720	nadA	2.25848	3.99471e-05
CD630_09090	hypothetical protein	2.2577	0.264411
CD630_06800	hypothetical protein	2.254	0.0954631
CD630_02370	fliD	2.25046	4.93493e-05
CD630_23320	mtlF	2.24437	0.0113945
CD630_32090	PadR family transcriptional regulator	2.24274	0.143659
CD630_35310	polymerase/histidinol phosphatase-like protein	2.2414	0.0427884
CD630_22720	protein-tyrosine phosphatase	2.24042	0.052766
CD630_31260	bglG	2.22842	0.00567322
CD630_20930	hypothetical protein	2.21604	0.0512436
CD630_10020	Cys-tRNA(Pro)/Cys-tRNA(Cys) deacylase	2.21499	0.093465
CD630_02700	fliM	2.21386	0.000123899
CD630_31710	gpmI	2.20809	0.0193047
CD630_31730	pgk	2.20741	0.0211085
CD630_28870	diguanylate kinase signaling protein	2.20035	0.129295
CD630_28630	sigma-54 dependent transcriptional regulator	2.19555	0.000683654
CD630_22390	SSS family Na+/solute symporter	2.1939	0.0156992
CD630_12700	two-component sensor histidine kinase	2.19337	0.0623025
CD630_22400	nanA	2.19255	0.0201941
CD630_02290	flgM	2.19048	0.0262923
CD630_10760	PTS system mannose/fructose/sorbose transporter subunit IIB	2.1869	0.00352602
CD630_22940	hypothetical protein	2.18465	0.243094
CD630_27770	membrane protein	2.18385	0.0342022
CD630_02470	fliE	2.18337	0.047631
CD630_27040	permease	2.18152	0.0148207
CD630_24080	multidrug efflux pump	2.18016	9.05135e-05
CD630_02530	fliK	2.1778	0.00190475
CD630_08850	glgP	2.17677	8.6564e-05
CD630_20210	hypothetical protein	2.17538	0.0934199
CD630_10150	two-component sensor histidine kinase	2.17462	0.048587
CD630_14281	hypothetical protein	2.17321	0.280588
CD630_13650	XkdN-like protein	2.17214	0.0600535
CD630_16540	lipoate-protein ligase	2.1699	0.000177996
CD630_15970	hypothetical protein	2.16857	0.0327434
CD630_31650	hypothetical protein	2.16628	0.00044308
CD630_29310	endodeoxyribonuclease RusA-like	2.16299	0.0562393
CD630_31910	oxidoreductase	2.16252	0.000414894
CD630_12750	codY	2.1618	2.46432e-05
CD630_19900	hypothetical protein	2.16144	0.205562
CD630_29610	hypothetical protein	2.15972	0.00559924
CD630_21130	two-component sensor histidine kinase	2.15834	0.0296948
CD630_22340	Crp family transcriptional regulator	2.15075	0.0491887
CD630_34950	RNA-binding S4 domain-containing protein	2.14979	0.0169143
CD630_30490	PTS system lactose/cellobiose-family transportersubunit IIB	2.14973	0.0564092
CD630_33620	multidrug family ABC transporter permease	2.14652	0.136075
CD630_30360	major facilitator superfamily transporter	2.14571	0.0894335
CD630_06220	hypothetical protein	2.14323	0.000429576
CD630_06011	hypothetical protein	2.1428	0.144665
CD630_03901	hypothetical protein	2.14214	0.255113
CD630_35610	hypothetical protein	2.1421	0.0976136
CD630_17910	hypothetical protein	2.13337	0.0509737
CD630_35370	phnH	2.13167	0.0930739
CD630_36420	selenocysteine synthase	2.12937	0.0170192
CD630_09561	hypothetical protein	2.12575	0.17425
CD630_00390	acoL	2.12552	0.0252845
CD630_26280	hypothetical protein	2.12388	0.00265712
CD630_34630	alr2	2.12383	0.0010759
CD630_24570	hypothetical protein	2.12321	0.0423614
CD630_29300	anti-repressor protein	2.1232	0.0433867
CD630_23850	diguanylate cyclase signaling protein	2.12201	0.141943
CD630_08310	ATP-dependent RNA helicase	2.12127	0.0127042
CD630_21540	[FeFe] hydrogenase H-cluster maturation GTPase HydF	2.12029	1.31924e-05
CD630_20650	beta-lactams repressor	2.11755	0.102995
CD630_24850	Xaa-Pro aminopeptidase	2.1153	0.0189637
CD630_32060	membrane protein	2.11104	0.0177631
CD630_23710	nadB	2.10772	0.00520911
CD630_08480	hypothetical protein	2.10598	0.137972
CD630_02340	csrA	2.09962	0.000265338
CD630_20700	hypothetical protein	2.09415	0.0438078
CD630_09190	hypothetical protein	2.09283	0.227021
CD630_19690	oligonucleotide binding regulator	2.09015	0.00101651
CD630_14080	ddl	2.0873	7.30604e-06
CD630_21190	thrB	2.0839	0.000198456
CD630_28100	membrane protein	2.08306	0.119114
CD630_02110	licC	2.07817	0.0332165
CD630_29341	hypothetical protein	2.06575	0.198517
CD630_23920	tRNA-binding protein	2.06301	0.144442
CD630_25440	hypothetical protein	2.05822	0.0771368
CD630_04630	TetR family transcriptional regulator	2.0515	0.121441
CD630_06370	acetyltransferase	2.04587	0.148477
CD630_16560	membrane protein	2.04518	0.0988045
CD630_06860	rpmI	2.0442	0.150303
CD630_08470	hypothetical protein	2.04297	0.176212
CD630_16671	hypothetical protein	2.04167	0.305483
CD630_34760	atpZ	2.04149	0.0494028
CD630_12680	multidrug family ABC transporter ATP-binding protein	2.03844	0.0181279
CD630_24750	membrane protein	2.03471	0.146875
CD630_24540	hypothetical protein	2.0343	0.148067
CD630_24870	PTS system fructose-like transporter subunit IIB	2.02821	0.10019
CD630_19921	hypothetical protein	2.0263	0.117275
CD630_00930	50S ribosomal protein L14E/L6E/L27E-like protein	2.02322	0.0365413
CD630_09120	DNA-binding protein	2.02139	0.275755
CD630_03380	two-component sensor histidine kinase	2.02073	0.102902
CD630_35360	phnI	2.01964	0.0220238
CD630_32040	membrane protein	2.01705	0.00758461
CD630_23570	grdX	2.0153	0.00344723
CD630_03430	hypothetical protein	2.01448	0.0532531
CD630_20570	hypothetical protein	2.01128	0.125115
CD630_23540	grdE	2.00237	0.0358431
CD630_31530	transcriptional regulator	1.99629	0.129963
CD630_10750	BtpA family membrane complex biogenesis protein	1.99621	0.015624
CD630_35701	hypothetical protein	1.99452	0.239713
CD630_20280	aspartate racemase RacX	1.99425	0.000629558
CD630_02791	hypothetical protein	1.99165	0.231178
CD630_10730	GntR family transcriptional regulator	1.99137	0.00174277
CD630_09080	hypothetical protein	1.98888	0.12078
CD630_17600	iron-sulfur protein	1.98558	0.00456983
CD630_12040	xseB	1.98531	0.212256
CD630_34150	sugar family ABC transporter permease	1.98418	0.166792
CD630_23480	grdD	1.98142	0.0370081
CD630_09490	hypothetical protein	1.98074	0.211761
CD630_29200	head protein	1.9798	0.0591701
CD630_06660	cdd3	1.97895	0.286065
CD630_25660	PTS system mannose-specfic transporter subunit IIA	1.9769	0.078111
CD630_27410	hemZ	1.96843	0.000180235
CD630_23490	grdC	1.96632	0.0578787
CD630_02450	flgB	1.96131	0.0677222
CD630_35970	S-adenosyl-L-methionine dependent methionine synthase	1.96082	0.0457445
CD630_26890	lipoprotein	1.95986	0.00613361
CD630_14230	hypothetical protein	1.95542	0.153734
CD630_21960	succinyl-CoA synthetase-like ATP-binding protein	1.95318	0.00681549
CD630_17080	hypothetical protein	1.95136	0.13731
CD630_21600	membrane protein	1.95133	0.303294
CD630_03920	radical SAM family protein	1.95131	4.35312e-05
CD630_05430	hypothetical protein	1.94923	0.117716
CD630_27060	hypothetical protein	1.94866	0.0693642
CD630_36300	PTS system fructose/mannitol-family transporter subunit IIB	1.94739	0.174695
CD630_27550	ptsI	1.94666	0.0344973
CD630_02710	fliN	1.94588	0.00409074
CD630_29440	recombination function protein	1.94356	0.0469698
CD630_33170	fdhF	1.94257	0.0436521
CD630_32310	hpt	1.94217	0.00239682
CD630_19940	hypothetical protein	1.94206	0.167021
CD630_27630	lipoprotein	1.93489	0.17387
CD630_02490	fliG	1.92975	0.000886761
CD630_27310	membrane protein	1.92665	0.158523
CD630_21160	bipA	1.92424	0.0186313
CD630_33940	pyk	1.92218	0.0344228
CD630_36020	ATPase	1.92204	0.00220291
CD630_06540	ABC transporter permease	1.91962	0.149285
CD630_33600	two-component response regulator	1.91659	0.0107002
CD630_05790	TetR family transcriptional regulator	1.91508	0.253392
CD630_18360	pheA	1.91479	0.043857
CD630_09180	hypothetical protein	1.90993	0.246938
CD630_36430	dihydroorotase	1.90946	0.0437699
CD630_00380	acoC	1.90799	0.032651
CD630_21550	bioB	1.90719	0.00198861
CD630_33540	tRNA-binding protein	1.907	0.103609
CD630_00410	PTS system galactitol-specific transporter subunit IIA	1.90637	0.0669956
CD630_10010	nitrate/sulfonate/taurine ATP-binding protein	1.90584	0.129517
CD630_20440	membrane protein	1.90555	0.145306
CD630_09870	hydrolase	1.90255	0.0335632
CD630_28500	DeoR family transcriptional regulator	1.90054	0.092434
CD630_02310	flgK	1.89994	0.00799353
CD630_18230	hypothetical protein	1.89978	0.0490149
CD630_27180	peptidase C60B	1.89937	0.228787
CD630_18310	cation (Mg2+ and Co2+) transport-related, membrane protein	1.89774	0.107295
CD630_20250	membrane protein	1.89468	0.191159
CD630_24520	CRISPR-associated protein	1.89458	0.120436
CD630_22630	prsA	1.89421	0.000858655
CD630_17630	membrane protein	1.89336	0.253441
CD630_12930	AraC family transcriptional regulator	1.89328	0.00787805
CD630_31680	hypothetical protein	1.89286	0.163324
CD630_01090	nrdG	1.8919	0.0255609
CD630_36330	membrane protein	1.8918	0.0258787
CD630_02320	flgL	1.89046	0.00485486
CD630_24910	pmi	1.88922	0.0264194
CD630_03600	GntR family transcriptional regulator	1.88748	0.132158
CD630_06320	hypothetical protein	1.88628	0.35802
CD630_23700	nadC	1.8786	0.0039354
CD630_31890	NADPH-dependent FMN reductase	1.8767	0.0377804
CD630_26900	membrane-associated phosphatase	1.87523	0.0125979
CD630_21220	cations transporter	1.87221	0.0148839
CD630_22160	hypothetical protein	1.87202	0.175119
CD630_31060	transaldolase	1.87072	0.110711
CD630_17950	hypothetical protein	1.8703	0.209822
CD630_06190	hypothetical protein	1.8679	0.0295804
CD630_13651	hypothetical protein	1.86788	0.378645
CD630_36410	hypothetical protein	1.85749	0.0339674
CD630_19330	membrane protein	1.85661	0.186244
CD630_29150	hypothetical protein	1.85635	0.171343
CD630_33590	ABC transporter ATP-binding protein	1.85181	0.00569972
CD630_30150	PTS system mannose-specfic transporter subunit IIA	1.8516	0.0174393
CD630_01350	PTS system lactose/cellobiose-family transportersubunit IIA	1.85028	0.263732
CD630_23560	trxB3	1.84678	0.0564744
CD630_21650	HTH-type transcriptional regulator	1.8451	0.00410392
CD630_36050	phosphatase	1.84497	0.112774
CD630_00400	PTS operon transcription antiterminator	1.84493	0.0677524
CD630_18960	hypothetical protein	1.84429	0.127982
CD630_32180	hypothetical protein	1.84259	0.0127
CD630_21090	anion:Na+ symporter	1.83779	0.105377
CD630_22730	sporulation integral membrane protein	1.83415	0.00940407
CD630_33682	hypothetical protein	1.83353	0.162147
CD630_35820	pseudouridine synthase RsuA-like protein	1.83293	0.000106084
CD630_15620	hypothetical protein	1.83287	0.0612407
CD630_01750	oxidoreductase Fe-S subunit	1.83196	0.154473
CD630_22370	hypothetical protein	1.83196	0.0534715
CD630_02500	fliH	1.83185	0.00180237
CD630_03930	membrane protein	1.8318	0.00445905
CD630_31250	bglF	1.83078	0.01989
CD630_16430	hypothetical protein	1.83055	0.183935
CD630_30530	two-component sensor histidine kinase	1.83007	0.219034
CD630_36060	hydrolase	1.82991	0.0030317
CD630_27030	pentapeptide repeat-containing protein	1.82865	0.156545
CD630_31760	glnF	1.82801	0.00924835
CD630_05360	cheW	1.8278	0.0977782
CD630_29290	hypothetical protein	1.82725	0.27464
CD630_15850	N-acetylglucosamine kinase NAGK-like	1.82573	0.0107278
CD630_05840	diguanylate kinase signaling protein	1.82525	0.116069
CD630_13782	hypothetical protein	1.82499	0.258623
CD630_28030	membrane protein	1.82135	0.0758452
CD630_12270	O-methyltransferase	1.81942	0.0805034
CD630_15790	sporulation-associated two-component sensor histidine kinase	1.81819	0.159058
CD630_22600	major facilitator superfamily transporter	1.8181	0.00777707
CD630_02770	hypothetical protein	1.81783	0.0590569
CD630_02970	bioB	1.81574	0.280559
CD630_23520	grdA	1.81573	0.0923332
CD630_15420	hypothetical protein	1.81492	0.00490012
CD630_15310	two-component response regulator	1.81482	0.104782
CD630_22640	hypothetical protein	1.8127	0.197731
CD630_26910	hpt	1.81074	0.162092
CD630_31660	HxlR family transcriptional regulator	1.80491	0.0285343
CD630_01080	nrdD	1.8037	0.0148377
CD630_09060	DNA-binding protein	1.80242	0.19652
CD630_05410	cheR	1.80127	0.0437785
CD630_22540	Asp/Glu racemase	1.79882	0.00909032
CD630_17590	SAM-dependent methyltransferase	1.79762	0.0550165
CD630_23450	LysR family transcriptional regulator	1.79759	0.288034
CD630_02990	rbsK	1.79588	0.146479
CD630_20470	two-component response regulator	1.79555	0.301807
CD630_27070	major facilitator superfamily transporter	1.79336	0.103171
CD630_24640	hemN	1.79331	0.070176
CD630_29110	hypothetical protein	1.79168	0.294336
CD630_06580	cdu1	1.7915	0.195342
CD630_36560	hypothetical protein	1.79121	0.090605
CD630_19960	AraC family transcriptional regulator	1.78927	0.0409865
CD630_16460	peptidase	1.78855	0.00346776
CD630_08290	metallo-beta-lactamase superfamily protein	1.78784	0.00404893
CD630_17050	thiH	1.78634	0.0980407
CD630_20600	lipid kinase	1.78588	0.0915336
CD630_06650	cdd2	1.78551	0.358393
CD630_29661	hypothetical protein	1.78262	0.262421
CD630_22350	RpiR family transcriptional regulator	1.78138	0.037338
CD630_24790	molybdenum cofactor biosynthesis protein	1.78061	0.0651981
CD630_22990	hypothetical protein	1.77714	0.392149
CD630_16850	hypothetical protein	1.77208	0.0939478
CD630_29930	hypothetical protein	1.77074	0.0705462
CD630_30870	RpiR family transcriptional regulator	1.76983	0.10499
CD630_25970	lspA	1.76971	0.144138
CD630_02140	hypothetical protein	1.76842	0.38135
CD630_27090	oxidoreductase	1.76635	0.101295
CD630_33640	multidrug family ABC transporter ATP-binding protein	1.76473	0.188428
CD630_26240	hypothetical protein	1.76177	0.197978
CD630_23510	grdB	1.76159	0.121258
CD630_26180	ileS	1.76119	0.012115
CD630_01330	phosphoribosyl transferase	1.76111	0.0727648
CD630_09820	UbiA-family prenyltransferase	1.76017	0.137962
CD630_13510	lantibiotic/multidrug family ABC transporter permease	1.7594	0.0860771
CD630_29530	iron family ABC transporter substrate-binding protein	1.75916	0.0550306
CD630_15840	ROK family transcriptional regulator	1.75731	0.0435951
CD630_35350	phnJ	1.75597	0.152874
CD630_21350	A	1.7555	0.0147793
CD630_20580	hypothetical protein	1.7552	0.226607
CD630_08520	MarR family transcriptional regulator	1.75418	0.147594
CD630_00420	PTS system galactitol-specific transporter subunit IIB	1.75215	0.223259
CD630_11740	hypothetical protein	1.75031	0.154066
CD630_27560	ptsH	1.75018	0.0996353
CD630_06880	hypothetical protein	1.74613	0.0409423
CD630_16110	hypothetical protein	1.74591	0.1582
CD630_21560	thiH	1.7455	0.0253007
CD630_34910	exopolyphosphatase	1.74542	0.0706509
CD630_34610	mRNA interferase	1.74517	0.0183037
CD630_26260	hypothetical protein	1.74384	0.0220104
CD630_32540	peptidase	1.74031	0.141744
CD630_27750	glycerophosphotransferase	1.73952	0.113963
CD630_21500	endonuclease/exonuclease/phosphatase	1.73794	0.29276
CD630_33280	conjugative transposon protein	1.73764	0.410287
CD630_33421	conjugative transposon protein	1.73755	0.444036
CD630_24490	rRNA small subunit methyltransferase E	1.73754	0.107422
CD630_17610	phenazine biosynthesis PhzC/PhzF protein	1.73728	0.00196274
CD630_09210	hypothetical protein	1.73642	0.424954
CD630_28690	sigma-54 dependent transcriptional regulator	1.73612	0.0689289
CD630_24830	lipoprotein	1.73437	0.241388
CD630_20460	hypothetical protein	1.73257	0.248899
CD630_25800	23S rRNA (adenine(2503)-C(2))-methyltransferase RlmN	1.73133	0.00381982
CD630_21000	xdhC	1.73017	0.0463964
CD630_29400	hypothetical protein	1.73006	0.221558
CD630_27740	family 2 glycosyl transferase	1.72775	0.0215729
CD630_33430	replication initiation factor	1.72727	0.379192
CD630_15780	membrane-associated ribonuclease	1.7271	0.268693
CD630_23050	pilin protein	1.7239	0.0517674
CD630_35340	phnK	1.72345	0.118186
CD630_20660	integrase	1.7223	0.166158
CD630_34620	antitoxin endoAI	1.72046	0.0252633
CD630_05620	RusA-like endodeoxyribonuclease	1.71794	0.181832
CD630_33110	hypothetical protein	1.71693	0.250818
CD630_24220	sodium:alanine symporter	1.71225	0.097562
CD630_31790	pyrD	1.71059	0.0948659
CD630_36790	rnpA	1.70908	0.103248
CD630_28180	multidrug family ABC transporter ATP-binding protein/permease	1.70905	0.0414848
CD630_29080	hypothetical protein	1.70771	0.309765
CD630_35240	ribonuclease M5	1.70705	0.0719443
CD630_34170	sugar family ABC transporter ATP-binding protein	1.70694	0.315905
CD630_34470	PTS operon transcription antiterminator	1.70675	0.102282
CD630_02671	flagellar protein	1.70601	0.118355
CD630_23940	polC	1.70595	0.32306
CD630_05490	hypothetical protein	1.70487	0.00904212
CD630_23300	xpt	1.70264	0.0728598
CD630_30590	membrane protein	1.7026	0.349702
CD630_10520	hypothetical protein	1.70166	0.128049
CD630_35320	phnM	1.69985	0.0910043
CD630_27580	N6 adenine-specific DNA methyltransferase	1.69594	0.240448
CD630_21030	ABC transporter permease	1.69124	0.264056
CD630_16590	cation-transporting ATPase	1.69074	0.0606616
CD630_11690	GntR family transcriptional regulator	1.69035	0.21771
CD630_01740	cooS	1.68928	0.226884
CD630_20400	MerR family transcriptional regulator	1.68893	0.209684
CD630_24770	hypothetical protein	1.6888	0.00627036
CD630_02620	flhB	1.68786	0.0262569
CD630_28230	hypothetical protein	1.68768	0.166841
CD630_34450	PTS system lactose/cellobiose-family transportersubunit IIA	1.68767	0.120952
CD630_02600	fliP	1.68763	0.0367471
CD630_36290	PTS system ascorbate-specific transporter subunit IIC	1.68714	0.0448953
CD630_22121	hypothetical protein	1.68653	0.171995
CD630_16120	amidohydrolase	1.68591	0.0119009
CD630_22430	membrane protein	1.6847	0.19704
CD630_02730	htpG	1.6827	0.0151393
CD630_32650	two-component response regulator	1.68244	0.176123
CD630_09460	minor head protein	1.68215	0.134292
CD630_17220	transcriptional regulator	1.6804	0.195501
CD630_28120	gluconate permease	1.68023	0.102849
CD630_00370	acoB	1.67934	0.128519
CD630_21900	cyclomaltodextrinase	1.67427	0.0110176
CD630_10780	PTS system mannose/fructose/sorbose transporter subunit IID	1.67407	0.10945
CD630_25250	recX	1.67326	0.243472
CD630_30430	hypothetical protein	1.67177	0.0891084
CD630_29650	signaling protein	1.67092	0.0513917
CD630_31310	AraC family transcriptional regulator	1.66983	0.267806
CD630_00801	rpmC	1.66884	0.0188686
CD630_36240	ABC transporter permease	1.66877	0.193951
CD630_05470	beta-lactams repressor	1.66706	0.0363171
CD630_12371	hypothetical protein	1.66703	0.408241
CD630_20171	hypothetical protein	1.66421	0.069501
CD630_32270	dapH	1.66349	0.0275333
CD630_35490	DNA polymerase III subunit delta'	1.66291	0.219568
CD630_27320	sigma-54 dependent transcriptional regulator	1.66286	0.0337207
CD630_16860	transcriptional regulator	1.66059	0.337487
CD630_35790	hypothetical protein	1.66032	0.292789
CD630_33720	conjugative transposon protein	1.6589	0.281675
CD630_31400	membrane protein	1.65883	0.159746
CD630_13590	hypothetical protein	1.65875	0.254073
CD630_33681	zinc finger protein	1.65787	0.373083
CD630_25350	two-component sensor histidine kinase	1.65241	0.193408
CD630_08820	glgC	1.65215	0.0056131
CD630_20530	lysA	1.6495	0.0152758
CD630_33470	membrane protein	1.64933	0.213529
CD630_35230	ksgA	1.64866	0.0624328
CD630_15600	hypothetical protein	1.64861	0.176213
CD630_02640	flhF	1.64777	0.0685631
CD630_09260	hypothetical protein	1.64758	0.437926
CD630_31070	PTS operon transcription antiterminator	1.64737	0.265631
CD630_15140	hypothetical protein	1.64522	0.223707
CD630_24270	flavodoxin/ferredoxin oxidoreductase subunit gamma	1.6425	0.342223
CD630_23370	membrane protein	1.64245	0.33022
CD630_24430	hypothetical protein	1.64124	0.488011
CD630_22690	fruABC	1.64025	0.0985715
CD630_09810	membrane protein	1.63896	0.27653
CD630_12010	nusB	1.63836	0.300899
CD630_27100	sugar phosphate epimerase/isomerase	1.6378	0.207121
CD630_00950	rpsM	1.63424	0.00370174
CD630_19710	hypothetical protein	1.63317	0.0446334
CD630_27330	pyridoxal phosphate-dependent transferase	1.63226	0.0422615
CD630_36310	PTS operon transcription antiterminator	1.63149	0.117899
CD630_33950	pfkA	1.63048	0.0918672
CD630_32710	hypothetical protein	1.62931	0.248804
CD630_36460	GntR family transcriptional regulator	1.62816	0.248071
CD630_09310	hypothetical protein	1.62769	0.303763
CD630_25930	ABC-F type ribosomal protection protein	1.62671	0.0993501
CD630_26120	amino acid permease	1.62477	0.114141
CD630_12560	trmD	1.62463	0.0152933
CD630_23340	mtlA	1.62362	0.178851
CD630_34490	phosphosugar isomerase	1.62325	0.0189785
CD630_19760	mutL	1.62325	0.16448
CD630_03400	hypothetical protein	1.6228	0.0287347
CD630_10100	nagA	1.62198	0.030836
CD630_12880	membrane protein	1.62143	0.298548
CD630_33230	hypothetical protein	1.62136	0.180281
CD630_20540	lysC	1.62051	0.0057034
CD630_27540	diguanylate kinase signaling protein	1.62003	0.0578644
CD630_32000	multidrug family ABC transporter permease	1.61976	0.41689
CD630_10740	PTS system mannose/fructose/sorbose transporter subunit IIA	1.61916	0.117111
CD630_00941	rpmJ	1.6187	0.0699459
CD630_23190	rpe	1.61737	0.0292517
CD630_05270	beta-lactamase-like hydrolase	1.61702	0.266272
CD630_13710	baseplate assembly protein	1.61577	0.300567
CD630_18370	aroE1	1.61557	0.183807
CD630_14220	MerR family transcriptional regulator	1.61522	0.393994
CD630_16090	hypothetical protein	1.61329	0.33955
CD630_18340	aroA	1.61298	0.0399592
CD630_13690	hypothetical protein	1.61268	0.375514
CD630_17570	hypothetical protein	1.61166	0.238159
CD630_10110	nagB	1.61153	0.0346924
CD630_29320	hypothetical protein	1.611	0.285488
CD630_30420	membrane protein	1.60964	0.0292892
CD630_07680	srlD	1.60951	0.237829
CD630_29450	bacteriophage resistance protein	1.60854	0.201277
CD630_35080	type IV pilin	1.60665	0.157764
CD630_13350	MarR family transcriptional regulator	1.6063	0.291369
CD630_11470	permease	1.60564	0.0732647
CD630_30250	ferredoxin, iron-sulfur domain-containing protein	1.60441	0.214883
CD630_31240	bglA	1.60188	0.0705964
CD630_29430	replication protein	1.60155	0.155523
CD630_33220	hypothetical protein	1.60142	0.043333
CD630_13520	two-component sensor histidine kinase	1.60057	0.249053
CD630_20260	acetyltransferase	1.60047	0.170994
CD630_31700	eno	1.59977	0.117923
CD630_06140	hypothetical protein	1.59854	0.364131
CD630_27250	monogalactosyldiacylglycerol synthase	1.59819	0.319036
CD630_36190	acyl-CoA N-acyltransferase	1.59801	0.279467
CD630_06750	acetyltransferase	1.5951	0.0781279
CD630_24070	multidrug efflux pump	1.59335	0.0398229
CD630_31020	peptidase	1.59266	0.186042
CD630_36611	rpsR	1.59259	0.0497356
CD630_28880	iron family ABC transporter permease	1.59155	0.157882
CD630_22360	ROK family glucokinase	1.58984	0.0963128
CD630_33340	transcriptional regulator	1.58953	0.21175
CD630_20180	AraC family transcriptional regulator	1.58769	0.34782
CD630_21480	serine/threonine protein kinase	1.58636	0.293155
CD630_27650	LytR family transcriptional regulator	1.58627	0.00659551
CD630_15300	two-component sensor histidine kinase	1.58492	0.272199
CD630_27470	ubiquinone biosynthesis protein	1.58317	0.0833132
CD630_25200	conjugative transposon antibiotic resistance protein	1.58199	0.0183277
CD630_01340	PTS operon transcription antiterminator	1.58178	0.154959
CD630_35290	iron family ABC transporter permease	1.58161	0.140677
CD630_23390	cat2	1.58087	0.195995
CD630_29210	portal protein	1.57982	0.20541
CD630_13370	RpiR family transcriptional regulator	1.57909	0.253707
CD630_21830	csdA	1.57893	0.108705
CD630_14200	diguanylate kinase signaling protein	1.57762	0.151755
CD630_26870	hypothetical protein	1.5748	0.478182
CD630_21920	membrane protein	1.57463	0.148136
CD630_10190	hypothetical protein	1.57428	0.531473
CD630_36390	LysR family transcriptional regulator	1.57226	0.128123
CD630_02260	lytic transglycosylase	1.56871	0.0871038
CD630_34320	cobD	1.56832	0.09914
CD630_34720	atpF	1.56657	0.0496168
CD630_29940	nrdF	1.56457	0.270418
CD630_25680	PTS system mannose-specfic transporter subunit IIC	1.56401	0.169622
CD630_23380	4hbD	1.56324	0.176976
CD630_09940	serine-pyruvate aminotransferase	1.56307	0.0840512
CD630_25430	membrane-bound O-acyl transferase	1.5609	0.1669
CD630_28110	hypothetical protein	1.55923	0.0694216
CD630_30941	hypothetical protein	1.5587	0.460456
CD630_15860	hypothetical protein	1.55531	0.141834
CD630_05850	GntR family transcriptional regulator	1.5529	0.18961
CD630_32200	methyltransferase	1.55277	0.17092
CD630_34920	septum formation initiation protein	1.55245	0.371141
CD630_16200	major facilitator superfamily transporter	1.5523	0.147577
CD630_10770	PTS system mannose/fructose/sorbose transporter subunit IIC	1.55193	0.151869
CD630_36680	TPR family transcriptional regulator	1.55193	0.213987
CD630_28190	amino acid racemase	1.55076	0.0393133
CD630_00160	dnaX	1.54968	0.0306194
CD630_26590	lgt	1.54918	0.174592
CD630_27000	sigma-54 dependent transcriptional regulator	1.54903	0.20571
CD630_28550	NAD(P)-binding oxidoreductase	1.54733	0.0281995
CD630_17750	amino acid family ABC transporter permease	1.54677	0.146209
CD630_27520	hypothetical protein	1.54498	0.246146
CD630_09170	recombination protein Bet	1.54274	0.254225
CD630_03060	hypothetical protein	1.54108	0.386223
CD630_36340	MerR family transcriptional regulator	1.53865	0.11582
CD630_03260	cbiQ	1.53801	0.179612
CD630_10170	multidrug family ABC transporter ATP-binding protein/permease	1.53696	0.0461778
CD630_25940	uraA	1.53648	0.0994995
CD630_26470	membrane protein	1.53417	0.363147
CD630_35100	membrane protein	1.5324	0.119882
CD630_34540	nucleotide-binding protein	1.53194	0.389314
CD630_29770	CRISPR-associated Cas4 family protein	1.53159	0.359794
CD630_02690	flgG	1.53118	0.0569952
CD630_34410	pyridoxal phosphate-dependent transferase	1.53056	0.0729574
CD630_25760	ribosome biogenesis GTPase	1.53044	0.00494018
CD630_23880	peptidoglycan-binding/hydrolysing protein	1.52991	0.0210517
CD630_34710	atpH	1.52968	0.0238317
CD630_31110	hypothetical protein	1.52952	0.218075
CD630_30540	two-component response regulator	1.52842	0.16897
CD630_21890	pgmB	1.52693	0.0544573
CD630_11550	hypothetical protein	1.52686	0.511696
CD630_02551	FlbD	1.52613	0.126595
CD630_14480	hypothetical protein	1.52584	0.439737
CD630_31780	D-hydantoinase	1.52529	0.187152
CD630_21270	hypothetical protein	1.52358	0.180151
CD630_15870	sugar family ABC transporter ATP-binding protein	1.52273	0.11246
CD630_31690	malate transporter	1.52259	0.242611
CD630_29790	CRISPR-associated Cas5 family protein	1.52254	0.366671
CD630_19460	AraC family transcriptional regulator	1.52235	0.356392
CD630_34440	PTS system lactose/cellobiose-family transportersubunit IIB	1.52163	0.249705
CD630_28400	serS1	1.52135	0.0488341
CD630_01630	hypothetical protein	1.52109	0.39378
CD630_23200	rpiB1	1.51948	0.0505427
CD630_30770	RpiR family transcriptional regulator	1.51893	0.212677
CD630_12401	hypothetical protein	1.51719	0.552719
CD630_32500	hypothetical protein	1.51645	0.373601
CD630_21910	phosphoesterase	1.5154	0.337116
CD630_06770	csfT	1.51535	0.398299
CD630_09560	XkdN-like phage protein	1.51228	0.337207
CD630_31560	phage integrase	1.51219	0.0993823
CD630_09200	hypothetical protein	1.51204	0.548222
CD630_26940	hypothetical protein	1.51137	0.0920025
CD630_02390	fliC	1.51024	0.192206
CD630_07380	hypothetical protein	1.51008	0.461668
CD630_08490	glutamate carboxypeptidase	1.51002	0.109728
CD630_03390	two-component response regulator	1.50965	0.233792
CD630_06360	radical SAM superfamily protein	1.5088	0.0854048
CD630_32100	hypothetical protein	1.50566	0.407392
CD630_29510	hypothetical protein	1.50533	0.198216
CD630_33030	chrA	1.50465	0.0640754
CD630_32700	MgtC/SapB family magnesium transport ATPase	1.50434	0.0907798
CD630_33581	hypothetical protein	1.50417	0.55494
CD630_28170	multidrug family ABC transporter ATP-binding protein/permease	1.50397	0.112769
CD630_20990	xdhA	1.50391	0.163011
CD630_28130	garR	1.50316	0.462248
CD630_36180	hypothetical protein	1.50234	0.100816
CD630_32530	folC	1.50205	0.243519
CD630_22060	aldH	1.50193	0.0377628
CD630_29471	hypothetical protein	1.50117	0.494657
CD630_27170	sporulation protein	1.50033	0.169633
CD630_02560	motA	1.49993	0.0932181
CD630_05220	signaling protein	1.49888	0.0539558
CD630_14070	GntR family transcriptional regulator	1.49807	0.368367
CD630_02940	bacitracin/multidrug family ABC transporter permease	1.49806	0.292465
CD630_20510	membrane protein	1.49801	0.118668
CD630_18430	hypothetical protein	1.49781	0.4759
CD630_12020	gcp	1.49674	0.331609
CD630_31540	transcriptional regulator	1.49667	0.0278429
CD630_00360	acoA	1.49617	0.207552
CD630_25580	coaD	1.49586	0.254919
CD630_18950	hypothetical protein	1.49533	0.0724465
CD630_19590	two-component response regulator	1.4946	0.321933
CD630_15510	hisH	1.4928	0.0514954
CD630_15450	hypothetical protein	1.49152	0.344619
CD630_01811	hypothetical protein	1.49148	0.434375
CD630_09450	portal protein	1.49001	0.206487
CD630_30670	xynA	1.4881	0.0600045
CD630_19740	hfq	1.48668	0.419156
CD630_25550	PTS system fructose/mannitol-family transporter subunit IIB	1.48667	0.267396
CD630_26950	asnA	1.48666	0.0768171
CD630_00040	recF	1.4866	0.372996
CD630_02570	motB	1.4861	0.0655118
CD630_20220	hypothetical protein	1.48596	0.390704
CD630_20240	multidrug family ABC transporter ATP-binding protein	1.48365	0.272889
CD630_12580	ribosome biogenesis GTPase	1.48256	0.167843
CD630_16800	FMN-binding protein	1.48212	0.444744
CD630_20170	HTH-type transcriptional regulator	1.47909	0.286878
CD630_31800	purine permease	1.47762	0.187199
CD630_19700	hypothetical protein	1.47677	0.0594017
CD630_15540	hisI	1.47667	0.211883
CD630_05330	cheY	1.47643	0.124529
CD630_01900	membrane protein	1.47404	0.0881811
CD630_34010	phosphoesterase	1.47387	0.0290742
CD630_21501	hypothetical protein	1.47306	0.518245
CD630_36260	4-hydroxy-2-oxoglutarate aldolase	1.47264	0.248878
CD630_10820	mobB	1.47235	0.338304
CD630_26840	flavodoxin-related protein	1.46949	0.385963
CD630_00200	hypothetical protein	1.46932	0.210558
CD630_00181	hypothetical protein	1.46808	0.418091
CD630_12550	rimM	1.46736	0.0829193
CD630_27460	recJ	1.4673	0.140964
CD630_09730	hypothetical protein	1.46663	0.535996
CD630_26850	stage II sporulation protein E	1.46645	0.251592
CD630_36361	hypothetical protein	1.46532	0.377561
CD630_15880	sugar family ABC transporter permease	1.46496	0.157199
CD630_24480	MiaB-like tRNA modifying protein	1.46456	0.044122
CD630_05390	cheA	1.46434	0.152671
CD630_09380	hypothetical protein	1.46336	0.509955
CD630_21870	cell wall hydrolase	1.46204	0.0590107
CD630_22580	hypothetical protein	1.46196	0.0670998
CD630_04760	hypothetical protein	1.4605	0.456313
CD630_28430	zinc-binding dehydrogenase	1.45918	0.0612458
CD630_02680	flgG1	1.45763	0.173323
CD630_05830	diguanylate kinase signaling protein	1.4564	0.340589
CD630_18130	hypothetical protein	1.4557	0.469248
CD630_03440	beta-lactamase-like protein	1.45564	0.0845722
CD630_27760	family 2 glycosyl transferase	1.45533	0.0725539
CD630_22090	GTP-binding protein HflX	1.4552	0.0501777
CD630_20490	rRNA methylase	1.45478	0.121273
CD630_20670	hypothetical protein	1.45471	0.384205
CD630_29490	transcriptional regulator	1.45432	0.501329
CD630_31140	membrane protein	1.45343	0.354474
CD630_26330	hypothetical protein	1.44982	0.0494424
CD630_04830	ABC transporter permease	1.4497	0.32494
CD630_15330	ABC transporter permease	1.44873	0.405865
CD630_14380	hypothetical protein	1.44593	0.496275
CD630_19680	membrane protein	1.4446	0.108703
CD630_18380	aroK	1.44318	0.297625
CD630_25770	fabG	1.44296	0.107896
CD630_19810	HxlR family transcriptional regulator	1.44287	0.444203
CD630_02630	flhA	1.44162	0.207387
CD630_11900	acyl-CoA N-acyltransferase	1.44134	0.0523606
CD630_36781	membrane protein insertion efficiency factor	1.44087	0.395188
CD630_06150	TetR family transcriptional regulator	1.44073	0.441115
CD630_07020	hypothetical protein	1.44014	0.351138
CD630_30130	PTS system mannose-specfic transporter subunit IIC	1.43949	0.279435
CD630_27050	amidohydrolase	1.43937	0.209598
CD630_16130	hypothetical protein	1.43852	0.114779
CD630_23740	hypothetical protein	1.43811	0.459157
CD630_30940	sigma-54 dependent transcriptional regulator	1.43811	0.323068
CD630_13010	membrane protein	1.43766	0.582161
CD630_08730	sugar family ABC transporter substrate-binding protein	1.43736	0.171056
CD630_29130	hypothetical protein	1.43638	0.288602
CD630_21530	hypothetical protein	1.43498	0.252967
CD630_06200	hypothetical protein	1.43464	0.268121
CD630_34430	PTS system lactose/cellobiose-family transportersubunit IIC	1.43461	0.204268
CD630_00460	lipoate-protein ligase	1.43337	0.4197
CD630_23040	beta-lactams repressor	1.43227	0.61674
CD630_08140	GntR family transcriptional regulator	1.43156	0.154833
CD630_23980	2-thiocytidine tRNA biosynthesis protein TtcA	1.4315	0.1269
CD630_19750	miaA	1.43113	0.0492216
CD630_02130	spore coat protein	1.43053	0.54113
CD630_27920	secA2	1.42997	0.0128896
CD630_01220	hypothetical protein	1.42977	0.489648
CD630_03410	hypothetical protein	1.42964	0.156282
CD630_32880	hypothetical protein	1.42913	0.44631
CD630_20270	N-carbamoyl-L-amino acid hydrolase	1.42801	0.0835006
CD630_23120	molybdenum-like ABC transporter permease	1.42691	0.335038
CD630_08670	hypothetical protein	1.42518	0.507324
CD630_33331	conjugative transposon protein	1.42506	0.327294
CD630_04710	blaI	1.42449	0.40994
CD630_24980	dacF	1.42422	0.0238443
CD630_15560	polysaccharide deacetylase	1.42181	0.0857911
CD630_24130	NAD(P)-binding protein	1.42166	0.189926
CD630_35070	type IV pilin	1.42104	0.404871
CD630_25890	hypothetical protein	1.42048	0.431243
CD630_15400	ABC transporter permease	1.41755	0.470257
CD630_34280	cbiE	1.41452	0.388042
CD630_16450	membrane protein	1.41349	0.109749
CD630_33680	ribosome biogenesis GTPase RsgA	1.41309	0.402094
CD630_35060	hypothetical protein	1.41278	0.346408
CD630_09140	hypothetical protein	1.41244	0.564086
CD630_05780	major facilitator superfamily transporter	1.41193	0.218616
CD630_12990	MarR family transcriptional regulator	1.41095	0.378245
CD630_25670	PTS system mannose-specfic transporter subunit IIB	1.40997	0.2659
CD630_19880	tryptophan transport protein	1.4085	0.10466
CD630_29420	resolvase/integrase	1.40671	0.579784
CD630_02830	PTS operon transcription antiterminator	1.40541	0.060853
CD630_20980	hypothetical protein	1.40517	0.222385
CD630_25390	rnz	1.40486	0.108296
CD630_22500	membrane protein	1.40417	0.0710152
CD630_24440	ribosome-associated sigma 54 modulation protein	1.40244	0.434542
CD630_04650	RpiR family transcriptional regulator	1.40177	0.44308
CD630_28940	cell wall hydrolase/autolysin	1.40038	0.357199
CD630_26750	LysR family transcriptional regulator	1.40035	0.428691
CD630_11241	hypothetical protein	1.39984	0.304593
CD630_30460	murQ	1.3996	0.505857
CD630_34130	nucleotide pyrophosphatase	1.39939	0.0725296
CD630_36600	membrane protein	1.39938	0.204257
CD630_02960	hypothetical protein	1.39898	0.192419
CD630_20880	xdhC2	1.39897	0.335408
CD630_18000	terD	1.39863	0.274617
CD630_27880	GtrA family membrane protein	1.39706	0.581411
CD630_34850	hemK	1.39657	0.133648
CD630_02460	flgC	1.39607	0.195266
CD630_22860	transporter	1.39586	0.511864
CD630_01111	hypothetical protein	1.39569	0.641598
CD630_07300	iron-sulfur protein	1.39424	0.0973928
CD630_06760	rsiT	1.39373	0.408554
CD630_24720	ArsR family transcriptional regulator	1.3937	0.0696879
CD630_33530	GntR family transcriptional regulator	1.39184	0.389038
CD630_33630	multidrug family ABC transporter permease	1.39141	0.341757
CD630_20450	HTH-type transcriptional regulator	1.39051	0.530353
CD630_09720	cell wall hydrolase	1.39033	0.58132
CD630_29140	hypothetical protein	1.39019	0.38572
CD630_21080	MATE family drug/sodium antiporter	1.39013	0.0348602
CD630_29750	CRISPR-associated endoribonuclease Cas2	1.38973	0.426022
CD630_27400	hisS	1.38843	0.221361
CD630_06730	methyltransferase	1.38796	0.131647
CD630_13730	tail fiber protein	1.38557	0.400182
CD630_26010	two-component response regulator	1.38441	0.42056
CD630_24660	tRNA-nucleotidyltransferase/poly(A) polymerase family protein	1.38388	0.18624
CD630_21361	hypothetical protein	1.38348	0.511847
CD630_05950	ParB-like nuclease	1.38258	0.185327
CD630_34460	exoaminopeptidase	1.38208	0.409781
CD630_03090	HAD superfamily hydrolase	1.38194	0.470161
CD630_22440	diguanylate kinase signaling protein	1.38127	0.31261
CD630_04770	hypothetical protein	1.38096	0.556532
CD630_04840	ABC transporter ATP-binding protein	1.38078	0.630892
CD630_24060	lipoprotein	1.38043	0.238944
CD630_05880	hypothetical protein	1.38009	0.547628
CD630_36210	hypothetical protein	1.37831	0.227711
CD630_28320	cation efflux protein	1.37785	0.401182
CD630_30630	peptidase	1.37653	0.481405
CD630_06710	glyoxalase family protein	1.3751	0.213056
CD630_31190	UDP-glycosyltransferase, MGT subfamily	1.37477	0.415495
CD630_07320	radical SAM superfamily protein	1.37439	0.348968
CD630_18320	aroF	1.37431	0.119313
CD630_09530	hypothetical protein	1.37415	0.590758
CD630_35960	homocysteine S-methyltransferase	1.37388	0.185523
CD630_30550	ABC transporter permease	1.37365	0.213502
CD630_29040	cell wall hydrolase	1.37358	0.406672
CD630_07130	radical SAM domain-containing protein	1.37315	0.152366
CD630_21060	ATP-dependent RNA helicase	1.37274	0.0522412
CD630_31300	bglA	1.37043	0.282792
CD630_32250	dapA3	1.36967	0.16708
CD630_06340	hypothetical protein	1.36954	0.178397
CD630_00030	RNA-binding mediating protein	1.3692	0.487017
CD630_02610	fliQ	1.36838	0.324173
CD630_21800	DEAD/DEAH box helicase	1.36836	0.290487
CD630_33930	rumA	1.36835	0.166725
CD630_19860	miaB	1.36818	0.189028
CD630_07620	srlR	1.36785	0.420685
CD630_19480	ABC transporter permease	1.36756	0.50546
CD630_27390	aspS	1.36743	0.20144
CD630_35580	birA	1.3671	0.30746
CD630_33020	chrA	1.36698	0.165321
CD630_00840	rplE	1.36602	0.162095
CD630_18900	multidrug family ABC transporter permease	1.36535	0.49144
CD630_09231	hypothetical protein	1.36493	0.602908
CD630_17770	arsenate reductase	1.36408	0.563466
CD630_27660	LytR family transcriptional regulator	1.36346	0.159905
CD630_13630	XkdK-like protein	1.3634	0.39025
CD630_23400	hypothetical protein	1.36329	0.432913
CD630_19340	hypothetical protein	1.36317	0.460676
CD630_15040	multidrug family ABC transporter ATP-binding protein	1.36135	0.592558
CD630_34180	sirC	1.36112	0.38805
CD630_25700	two-component sensor histidine kinase	1.35844	0.373185
CD630_04920	PTS system mannose/fructose/sorbose transporter subunit IIB	1.35818	0.213807
CD630_27151	hypothetical protein	1.35776	0.437531
CD630_13440	cell wall biosynthesis protein	1.3562	0.186069
CD630_12100	hypothetical protein	1.35543	0.222221
CD630_32240	asd	1.35397	0.282089
CD630_06940	TetR family transcriptional regulator	1.35372	0.272404
CD630_35550	coaX	1.34794	0.188458
CD630_25190	integrase	1.34771	0.248103
CD630_02810	hypothetical protein	1.34653	0.515289
CD630_22310	asrC	1.34652	0.573199
CD630_22320	asrB	1.34492	0.605209
CD630_22020	SSS family Na+/solute symporter	1.34491	0.239731
CD630_26370	two-component sensor histidine kinase	1.34435	0.479684
CD630_22050	membrane protein	1.34138	0.527537
CD630_33741	conjugative transposon protein	1.34061	0.303436
CD630_20800	xanthine dehydrogenase FAD-binding subunit XdhB	1.33988	0.456197
CD630_25730	HAD superfamily hydrolase	1.33957	0.15499
CD630_00900	prlA	1.33779	0.254081
CD630_02510	fliI	1.33769	0.213258
CD630_32201	small acid-soluble spore protein	1.33758	0.650727
CD630_09531	hypothetical protein	1.33739	0.624469
CD630_17740	amino acid family ABC transporter substrate-binding protein	1.33704	0.230758
CD630_19520	LysR family transcriptional regulator	1.33682	0.516051
CD630_28850	GntR family transcriptional regulator	1.33678	0.123281
CD630_20640	hypothetical protein	1.33645	0.658915
CD630_20500	rluB	1.33635	0.162696
CD630_04480	orr	1.3361	0.375926
CD630_01981	hypothetical protein	1.33545	0.321768
CD630_29520	site-specific integrase	1.33415	0.20613
CD630_21590	hypothetical protein	1.33413	0.453159
CD630_31290	glycosyl hydrolase/phosphorylase	1.33387	0.264984
CD630_34230	cbiJ	1.33315	0.397293
CD630_25740	thiN	1.33293	0.0577884
CD630_24280	flavodoxin/ferredoxin oxidoreductase subunit beta	1.33285	0.495097
CD630_09650	hypothetical protein	1.33271	0.567445
CD630_08460	hypothetical protein	1.33253	0.429821
CD630_05340	cheC	1.33225	0.145703
CD630_34370	cobS	1.33147	0.466763
CD630_14210	diguanylate kinase signaling protein	1.33131	0.241264
CD630_27840	N-acetylmuramoyl-L-alanine amidase	1.331	0.118157
CD630_10160	MerR family transcriptional regulator	1.33088	0.575007
CD630_16960	sodium:alanine symporter	1.33057	0.192036
CD630_31010	PTS system glucose-like transporter subunit IIBC	1.32887	0.305016
CD630_28990	hypothetical protein	1.32832	0.556246
CD630_22830	PTS operon transcription antiterminator	1.32688	0.302352
CD630_14350	hypothetical protein	1.32682	0.506349
CD630_23930	glycosyl transferase family protein	1.32645	0.139751
CD630_14560	SAM-dependent methyltransferase	1.3258	0.262154
CD630_14610	membrane protein	1.32565	0.38389
CD630_03420	hypothetical protein	1.32542	0.664844
CD630_15480	hisG	1.32482	0.191013
CD630_36030	phosphoesterase	1.3244	0.348269
CD630_35620	murI	1.32405	0.0965977
CD630_13330	tyrosine recombinase	1.32296	0.128646
CD630_34000	glmZ(sRNA)-inactivating NTPase	1.32291	0.0529992
CD630_35330	phnL	1.32175	0.456962
CD630_23410	abfD	1.32155	0.467386
CD630_17700	ogt2	1.32154	0.628786
CD630_10510	multidrug family ABC transporter permease	1.32076	0.604792
CD630_07530	iscS1	1.3204	0.357761
CD630_24190	AraC family transcriptional regulator	1.31967	0.345316
CD630_04450	oraS	1.31889	0.578929
CD630_14390	LrgA family transporter	1.31794	0.514447
CD630_21880	mapA	1.31769	0.0581926
CD630_33730	mgtA	1.31735	0.422405
CD630_10000	nitrate/sulfonate/taurine ABC transporter permease	1.31733	0.630563
CD630_02480	fliF	1.31679	0.295014
CD630_11650	RNA-binding protein	1.31585	0.370502
CD630_24780	DNA uptake transporter	1.31264	0.522417
CD630_30170	glucose uptake protein	1.31046	0.22986
CD630_15190	acyltransferase	1.30925	0.594019
CD630_30580	PTS system alpha-glucoside-specific transporter subunit IIA	1.30922	0.654511
CD630_08970	hypothetical protein	1.3084	0.55314
CD630_23760	membrane protein	1.30785	0.431137
CD630_27720	tuaG	1.30769	0.279952
CD630_02950	iron-sulfur-binding protein	1.30762	0.404189
CD630_00140	serS1	1.30759	0.177334
CD630_09470	scaffold protein	1.30688	0.624954
CD630_33570	protease/amidase	1.30675	0.237084
CD630_32920	hypothetical protein	1.3063	0.650703
CD630_18980	cell wall hydrolase	1.30626	0.345288
CD630_22530	GntR family transcriptional regulator	1.30624	0.260077
CD630_16630	guaD	1.30472	0.282796
CD630_08300	membrane protein	1.30325	0.448258
CD630_08510	membrane protein	1.30297	0.308682
CD630_27430	dtd	1.30275	0.087845
CD630_19930	decarboxylase	1.30254	0.303461
CD630_08160	bglF	1.30215	0.460065
CD630_09500	hypothetical protein	1.30156	0.505533
CD630_31340	PTS system fructose-like transporter subunit IIABC	1.30144	0.389618
CD630_21620	GCN5-related N-acetyltransferase-like protein	1.30081	0.420968
CD630_05480	penicillin-binding peptidase BlaR1-like protein	1.30053	0.0842715
CD630_09150	hypothetical protein	1.30016	0.714668
CD630_13430	glnA	1.29995	0.243189
CD630_09050	hypothetical protein	1.29923	0.567478
CD630_00881	rpmD	1.29863	0.330609
CD630_04860	two-component response regulator	1.29849	0.371515
CD630_29230	hypothetical protein	1.29849	0.436707
CD630_09510	hypothetical protein	1.29679	0.528312
CD630_04700	blaR	1.29626	0.341691
CD630_25600	recG	1.29545	0.150447
CD630_29980	iron family ABC transporter permease	1.29536	0.307272
CD630_27341	membrane protein	1.29508	0.500415
CD630_32560	valS	1.29452	0.309648
CD630_30110	HxlR family transcriptional regulator	1.29425	0.41475
CD630_32340	hypothetical protein	1.29395	0.353919
CD630_16160	diguanylate kinase signaling protein	1.29367	0.519307
CD630_19030	lipoprotein signal peptidase	1.29259	0.4917
CD630_15690	MarR family transcriptional regulator	1.29234	0.410819
CD630_14890	metN	1.29195	0.557552
CD630_33560	HxlR family transcriptional regulator	1.29166	0.252759
CD630_27440	relA	1.2913	0.260649
CD630_00850	rpsH	1.29129	0.157024
CD630_21360	uppS	1.29067	0.169361
CD630_31870	tdcF	1.29032	0.27421
CD630_31770	xanthine dehydrogenase	1.28941	0.364265
CD630_28560	membrane protein	1.28821	0.549305
CD630_31920	cell surface peptidase	1.28636	0.375974
CD630_14760	signaling protein	1.28625	0.479711
CD630_13700	XkdS-like protein	1.28591	0.567752
CD630_31280	pgmB	1.28442	0.407938
CD630_32690	oligoendopeptidase F	1.28406	0.218184
CD630_34250	cbiG	1.28397	0.207687
CD630_00210	pycA	1.28345	0.151921
CD630_35200	cation efflux protein	1.28262	0.335918
CD630_00740	rplD	1.28153	0.259098
CD630_05610	aldo/keto reductase ferredoxin	1.27914	0.38582
CD630_20870	xanthine dehydrogenase	1.27861	0.3844
CD630_32550	rgaR	1.27841	0.194917
CD630_05211	hypothetical protein	1.27815	0.557317
CD630_36220	hypothetical protein	1.27798	0.357481
CD630_02820	hydrolase	1.27757	0.267094
CD630_08130	PTS system transporter subunit IIB	1.2774	0.640507
CD630_13480	lipoprotein	1.27671	0.589303
CD630_17292	hypothetical protein	1.27535	0.658702
CD630_15570	peptidyl-prolyl isomerase	1.27342	0.150126
CD630_03460	phosphoesterase	1.27181	0.20132
CD630_22930	hypothetical protein	1.2713	0.614336
CD630_01020	cbiQ	1.27095	0.209242
CD630_19840	NUDIX family hydrolase	1.2709	0.358747
CD630_32520	hypothetical protein	1.2692	0.28383
CD630_05590	ArsR family transcriptional regulator	1.26872	0.219496
CD630_29160	major capsid protein	1.26861	0.515064
CD630_22952	hypothetical protein	1.26748	0.744372
CD630_31600	multidrug family ABC transporter permease	1.26653	0.552283
CD630_00300	membrane protein	1.26441	0.23241
CD630_29370	hypothetical protein	1.26435	0.633856
CD630_21280	ispG	1.26409	0.248025
CD630_09430	DNA-binding protein	1.26384	0.571146
CD630_29970	iron family ABC transporter ATP-binding protein	1.26277	0.344936
CD630_04350	hypothetical protein	1.2618	0.696513
CD630_31520	hypothetical protein	1.2618	0.696513
CD630_08170	tlpB	1.26091	0.253084
CD630_25860	priA	1.26071	0.223519
CD630_34830	zinc/iron permease	1.26051	0.300661
CD630_16410	hypothetical protein	1.25999	0.216781
CD630_19620	ABC transporter permease	1.25982	0.576225
CD630_19450	glyoxalase	1.25982	0.525151
CD630_20290	hypothetical protein	1.25977	0.547635
CD630_05760	two-component sensor histidine kinase	1.25931	0.65528
CD630_35560	membrane protein	1.25907	0.36179
CD630_12400	vanZ	1.25859	0.447697
CD630_05370	CheY-like chemosensory protein	1.25723	0.303443
CD630_03100	hypothetical protein	1.25657	0.597428
CD630_34310	cobalamin biosynthesis L-threonine PduX-like kinase	1.25602	0.267998
CD630_32660	two-component sensor histidine kinase	1.25538	0.298016
CD630_27120	hypothetical protein	1.25487	0.408078
CD630_25410	sodium:glutamate/aspartate symporter family protein	1.25457	0.503353
CD630_31860	sigma-54 dependent transcriptional regulator	1.25445	0.174175
CD630_17350	hydrolase	1.25315	0.517949
CD630_05310	DeoR family transcriptional regulator	1.25171	0.445301
CD630_21490	vancomycin resistance protein	1.25138	0.159512
CD630_21140	two-component response regulator	1.25137	0.382231
CD630_16420	hypothetical protein	1.25124	0.340042
CD630_08450	nuclease	1.25107	0.748921
CD630_28941	holin	1.25094	0.75368
CD630_02550	flgE	1.25046	0.459413
CD630_22030	TetR family transcriptional regulator	1.24933	0.559932
CD630_24320	glyS	1.24827	0.127199
CD630_00020	dnaN	1.24827	0.507831
CD630_07950	DNA-binding regulatory protein	1.24824	0.374076
CD630_14690	cell surface protein penicillin-binding protein	1.24816	0.138311
CD630_22880	two-component sensor histidine kinase	1.24796	0.525271
CD630_31390	transcriptional regulator	1.24764	0.407271
CD630_16080	multidrug family ABC transporter permease	1.2475	0.711019
CD630_26630	signaling protein	1.24723	0.539595
CD630_29100	hypothetical protein	1.24688	0.508484
CD630_25590	RNA methyltransferase	1.24669	0.284307
CD630_29390	hypothetical protein	1.24668	0.735815
CD630_07640	srlA	1.24608	0.513033
CD630_29950	nrdE	1.2451	0.587599
CD630_01700	ABC transporter ATP-binding protein	1.24439	0.237143
CD630_12120	bltD	1.24361	0.643795
CD630_06670	cdd4	1.24213	0.727136
CD630_20380	MATE family drug/sodium antiporter	1.2418	0.623476
CD630_35180	murC	1.24086	0.218241
CD630_34480	tagatose-bisphosphate aldolase	1.2407	0.465607
CD630_06790	hypothetical protein	1.23967	0.543817
CD630_23420	sucD	1.23948	0.497193
CD630_36440	hypothetical protein	1.23941	0.580359
CD630_35890	carA	1.23932	0.251019
CD630_21610	membrane protein	1.23892	0.74621
CD630_07330	biotin/lipoate-protein ligase	1.23866	0.50631
CD630_01920	cls	1.23797	0.350543
CD630_30380	hypothetical protein	1.23754	0.566178
CD630_20610	hypothetical protein	1.23666	0.236724
CD630_35530	greA	1.23638	0.42557
CD630_00980	rpoA	1.23555	0.291203
CD630_25450	bcsA	1.23504	0.48018
CD630_15520	hisA	1.23431	0.318958
CD630_18220	bcp	1.23382	0.292058
CD630_12570	rplS	1.23362	0.198013
CD630_15111	hypothetical protein	1.23311	0.587454
CD630_32561	hypothetical protein	1.23303	0.695874
CD630_28040	queA	1.23285	0.31829
CD630_15500	hisB	1.23266	0.317713
CD630_06512	hypothetical protein	1.23228	0.725919
CD630_31180	hypothetical protein	1.2318	0.693365
CD630_22130	cynT	1.23174	0.368686
CD630_17450	hypothetical protein	1.23174	0.553666
CD630_29220	terminase large subunit	1.23128	0.483046
CD630_30440	RpiR family transcriptional regulator	1.23071	0.490538
CD630_14280	HxlR family transcriptional regulator	1.23054	0.695703
CD630_09710	holin	1.23027	0.77484
CD630_06100	two-component sensor histidine kinase	1.22877	0.554378
CD630_26960	pyridoxal phosphate-dependent transferase	1.22804	0.217346
CD630_36610	hypothetical protein	1.22791	0.642085
CD630_34420	M24 family peptidase	1.22753	0.466476
CD630_05940	hypothetical protein	1.22736	0.43654
CD630_17030	thiF	1.22717	0.436186
CD630_29760	CRISPR-associated endonuclease Cas1	1.22691	0.600544
CD630_03670	two-component sensor histidine kinase	1.22689	0.25293
CD630_25830	hypothetical protein	1.22625	0.283225
CD630_07780	hypothetical protein	1.22547	0.307605
CD630_23220	tkt	1.22545	0.443868
CD630_00790	rpsC	1.2251	0.438754
CD630_18410	two-component sensor histidine kinase	1.22496	0.514176
CD630_25790	phosphatase	1.22481	0.332965
CD630_32810	proC	1.22439	0.494879
CD630_29500	HTH-type transcriptional regulator	1.22369	0.65444
CD630_23180	phosphohexomutase	1.22368	0.333765
CD630_18180	ispH	1.22295	0.32283
CD630_26200	RNA-binding cell division protein	1.22164	0.583358
CD630_00581	rpmG	1.22083	0.2446
CD630_25750	rpe	1.22039	0.330622
CD630_30140	PTS system mannose-specfic transporter subunit IIB	1.22009	0.550641
CD630_31990	multidrug family ABC transporter permease	1.21935	0.623893
CD630_10390	hypothetical protein	1.21899	0.597367
CD630_09540	hypothetical protein	1.21898	0.591692
CD630_15210	tyrS	1.21764	0.288743
CD630_29670	spoVFB	1.21535	0.564009
CD630_25220	ribosomal silencing factor RsfS	1.21489	0.378395
CD630_31550	Fic/Doc-related protein	1.21482	0.268308
CD630_00940	infA	1.21476	0.362212
CD630_08950	metallo-beta-lactamase superfamily exported protein	1.21428	0.474767
CD630_32030	two-component response regulator	1.21409	0.334745
CD630_27140	galE	1.21356	0.368404
CD630_16240	vanR	1.21247	0.474187
CD630_10130	two-component response regulator	1.21232	0.391446
CD630_18450	membrane protein	1.2112	0.461385
CD630_30920	amino acid permease	1.21117	0.410617
CD630_11620	ribosome-associated protein	1.21009	0.201429
CD630_25920	fbpA	1.21008	0.313705
CD630_00910	adk	1.20983	0.507675
CD630_05870	hypothetical protein	1.20953	0.637135
CD630_07980	membrane protein	1.20914	0.542559
CD630_31930	hypothetical protein	1.2088	0.70903
CD630_02020	hypothetical protein	1.20873	0.667903
CD630_09040	integrase	1.20837	0.258307
CD630_14470	pabC	1.20661	0.564118
CD630_27690	polysaccharide biosynthesis protein	1.20652	0.276838
CD630_26110	mtnN	1.20641	0.434558
CD630_02540	flgD	1.2055	0.52682
CD630_19730	pyridoxal phosphate-dependent transferase	1.20547	0.281091
CD630_29690	AMP-binding protein	1.205	0.659655
CD630_35510	arginine decarboxylase	1.20494	0.376843
CD630_28300	zinc metalloprotease	1.20445	0.499376
CD630_16660	membrane glycerophosphoryl diester phosphodiesterase	1.20383	0.536985
CD630_14700	rhodanese-like domain-containing protein	1.2036	0.738104
CD630_10700	aminotransferase	1.20288	0.598578
CD630_31640	rnr	1.20267	0.383413
CD630_05520	prsW	1.20191	0.751613
CD630_22650	membrane protein	1.20123	0.65842
CD630_05180	membrane protein	1.20112	0.550036
CD630_11210	pflC	1.19994	0.629716
CD630_27210	two-component sensor histidine kinase	1.19945	0.531521
CD630_06300	MATE family drug/sodium antiporter	1.19903	0.622412
CD630_23430	cat1	1.19844	0.627369
CD630_34860	membrane protein	1.19823	0.454239
CD630_17210	hypothetical protein	1.19726	0.632283
CD630_12110	N-acetyltransferase	1.19674	0.651295
CD630_13660	tail protein	1.19548	0.539596
CD630_24930	selB	1.19548	0.260671
CD630_33010	lon	1.19462	0.469225
CD630_18210	tlpB	1.19409	0.437753
CD630_34500	oxidoreductase	1.19297	0.401619
CD630_14150	membrane protein	1.19229	0.729595
CD630_00070	spore protein	1.19158	0.688941
CD630_00810	rpsQ	1.19124	0.541858
CD630_32130	hypothetical protein	1.18974	0.720591
CD630_27800	pgm	1.18702	0.268521
CD630_00130	mechanosensitive ion channel protein	1.18673	0.659113
CD630_11910	fbp	1.18648	0.442331
CD630_17580	radical SAM superfamily protein	1.1861	0.675651
CD630_19500	membrane protein	1.18584	0.48885
CD630_32890	hypothetical protein	1.18565	0.696367
CD630_31880	hypothetical protein	1.18559	0.595141
CD630_10140	two-component sensor histidine kinase	1.18476	0.4072
CD630_26820	pfo	1.18417	0.530914
CD630_26150	TetR family transcriptional regulator	1.18354	0.73099
CD630_23210	transketolase	1.18225	0.480214
CD630_16380	hypothetical protein	1.18195	0.403998
CD630_29810	CRISPR-associated protein	1.18174	0.484672
CD630_23900	beta-lactams repressor	1.18081	0.614983
CD630_24020	cell wall hydrolase	1.18033	0.573932
CD630_08400	isomerase/hydrolase	1.17998	0.483548
CD630_32140	AraC family transcriptional regulator	1.17914	0.700454
CD630_23160	two-component response regulator	1.17904	0.635443
CD630_35010	mfd	1.17827	0.333529
CD630_22070	flavodoxin	1.17823	0.486313
CD630_17130	moaA	1.17681	0.663113
CD630_22750	topB2	1.17602	0.322558
CD630_31430	ThiJ/pfpI family protein	1.17564	0.382708
CD630_31810	chlorohydrolase/aminohydrolase	1.17553	0.46071
CD630_16610	tlpB	1.17537	0.502437
CD630_08190	PTS operon transcription antiterminator	1.17514	0.403126
CD630_21520	glutamyl-aminopeptidase	1.17485	0.558852
CD630_34740	atpB	1.17472	0.419437
CD630_00770	rpsS	1.17463	0.610666
CD630_07570	diguanylate kinase signaling protein	1.17429	0.63984
CD630_06870	rplT	1.17423	0.406793
CD630_28730	signaling protein	1.17388	0.597968
CD630_10310	cell wall anchored protein	1.17343	0.662265
CD630_31270	PTS system beta-glucoside-like transporter subunit IIBC	1.17234	0.54447
CD630_13470	hypothetical protein	1.17227	0.730537
CD630_04040	hypothetical protein	1.17176	0.587781
CD630_29640	tRNA-binding protein	1.1717	0.586245
CD630_35030	type IV prepilin leader peptidase	1.17169	0.557101
CD630_19510	acyl-CoA N-acyltransferase	1.16999	0.74216
CD630_16620	hypothetical protein	1.16983	0.666239
CD630_28980	tail fiber protein	1.16944	0.803416
CD630_07000	pheT	1.16894	0.421747
CD630_35910	carA	1.1688	0.456615
CD630_21200	2-nitropropane dioxygenase	1.16849	0.550069
CD630_09100	hypothetical protein	1.16753	0.762863
CD630_07560	nitroreductase	1.16719	0.590833
CD630_03230	hypothetical protein	1.16688	0.530421
CD630_27780	glycosyl transferase family protein	1.1668	0.30976
CD630_23130	molybdenum-like ABC transporter ATP-binding protein	1.1666	0.593988
CD630_24550	CRISPR-associated protein	1.16558	0.75754
CD630_19490	two-component sensor histidine kinase	1.16526	0.736189
CD630_36010	D-alanyl-D-alanine carboxypeptidase	1.16473	0.697171
CD630_09350	S-adenosyl-L-methionine-dependent methyltransferase	1.16464	0.766553
CD630_19920	lipoprotein	1.16439	0.510129
CD630_09860	rpsA	1.16344	0.577824
CD630_20940	restriction enzyme	1.1633	0.511339
CD630_34730	atpE	1.16254	0.396822
CD630_13120	tlpB	1.16233	0.594894
CD630_27700	group 1 glycosyl transferase	1.16225	0.490086
CD630_00720	rpsJ	1.16163	0.576656
CD630_32300	bclA2	1.16135	0.61295
CD630_19600	two-component sensor histidine kinase	1.16104	0.725089
CD630_17452	hypothetical protein	1.16099	0.822248
CD630_18270	MarR family transcriptional regulator	1.16095	0.58154
CD630_25960	pseudouridylate synthase	1.1605	0.390556
CD630_20620	hypothetical protein	1.16018	0.628697
CD630_29780	CRISPR-associated Cas3 family helicase	1.16008	0.635568
CD630_09370	anti-repressor	1.15954	0.791559
CD630_20860	NAD(P)H-dependent FMN reductase	1.15947	0.68015
CD630_25400	coenzyme A disulfide reductase	1.15937	0.657537
CD630_10220	membrane protein	1.15936	0.46278
CD630_11440	radC	1.15912	0.593657
CD630_04850	two-component sensor histidine kinase	1.15911	0.728945
CD630_36040	hypothetical protein	1.15814	0.400944
CD630_34532	hypothetical protein	1.158	0.817511
CD630_25010	HAD superfamily hydrolase	1.15759	0.658573
CD630_27730	family 2 glycosyl transferase	1.15732	0.454212
CD630_03630	ABC transporter permease	1.15702	0.456347
CD630_14120	sigma-54 dependent transcriptional regulator	1.15683	0.483936
CD630_29000	tail protein	1.15673	0.665425
CD630_28660	peptidase	1.15621	0.378135
CD630_13310	sip3	1.15485	0.544857
CD630_15890	sugar family ABC transporter substrate-binding protein	1.15422	0.689062
CD630_23840	diguanylate cyclase signaling protein	1.15366	0.710072
CD630_21510	hypothetical protein	1.15261	0.649937
CD630_34360	cobC	1.15259	0.57234
CD630_34300	cbiC	1.15251	0.561089
CD630_35810	hypothetical protein	1.15152	0.631474
CD630_09600	cell wall hydrolase	1.15152	0.664179
CD630_26400	nrdR	1.15134	0.768982
CD630_09440	terminase large subunit	1.15132	0.677824
CD630_34270	cbiT	1.15101	0.446261
CD630_22200	cyclic nucleotides-binding protein	1.15099	0.72705
CD630_17520	TetR family transcriptional regulator	1.15098	0.715826
CD630_34080	DNA mismatch repair ATPase MutS	1.15088	0.524529
CD630_35190	hypothetical protein	1.15038	0.547995
CD630_22150	HTH-type transcriptional regulator	1.1502	0.775691
CD630_34980	spoVB	1.14966	0.641403
CD630_29101	hypothetical protein	1.14899	0.775404
CD630_14600	phosphohydrolase	1.14877	0.760258
CD630_34392	hypothetical protein	1.14826	0.762067
CD630_36670	selenium metabolism protein	1.14799	0.683236
CD630_29120	hypothetical protein	1.14728	0.75323
CD630_23080	HTH-type transcriptional regulator	1.14701	0.600662
CD630_01370	PTS system lactose/cellobiose-family transportersubunit IIC	1.1462	0.627456
CD630_06350	hydrolase	1.14533	0.469017
CD630_17250	AraC family transcriptional regulator	1.14524	0.586085
CD630_12920	hypothetical protein	1.14522	0.627094
CD630_27150	gtaB	1.14464	0.586261
CD630_27570	acyl transferase/phospholipase	1.14378	0.517036
CD630_32020	two-component sensor histidine kinase	1.14314	0.52154
CD630_07690	oxidoreductase subunit	1.14231	0.446546
CD630_01990	membrane-associated nucleotidase	1.14221	0.464164
CD630_29730	acetyltransferase	1.14142	0.794659
CD630_30800	PTS system lactose/cellobiose-family transportersubunit IIA	1.14007	0.824219
CD630_34190	hemB	1.14001	0.613712
CD630_16440	transcriptional regulator	1.13994	0.718751
CD630_23360	toxic anion resistance protein	1.13988	0.59312
CD630_09830	HAD superfamily hydrolase	1.13979	0.629657
CD630_26100	trpS	1.13929	0.53616
CD630_03680	two-component response regulator	1.13914	0.561487
CD630_36530	dnaD	1.13818	0.665598
CD630_09071	transcriptional regulator	1.13797	0.857281
CD630_19941	ArsR family transcriptional regulator	1.13735	0.708451
CD630_09480	major capsid protein	1.13707	0.684697
CD630_27820	cell wall binding protein	1.13696	0.460173
CD630_15000	tlpB	1.13691	0.482216
CD630_09270	DNA modification methylase	1.13625	0.755671
CD630_32680	pstS	1.13455	0.647583
CD630_21320	transcriptional regulator	1.13308	0.708351
CD630_18730	vexP1	1.13287	0.736509
CD630_26210	hypothetical protein	1.13272	0.728129
CD630_01690	MATE family drug/sodium antiporter	1.13271	0.599071
CD630_13570	peptidyl-prolyl isomerase	1.13264	0.69625
CD630_36140	hypothetical protein	1.13202	0.690738
CD630_36230	ABC transporter ATP-binding protein	1.13193	0.7285
CD630_00630	rplJ	1.13091	0.576404
CD630_32330	sigma-54 interacting protein	1.13084	0.453593
CD630_03750	conjugative transposon protein	1.13072	0.859042
CD630_23150	hypothetical protein	1.1307	0.8574
CD630_34690	atpG	1.12995	0.469985
CD630_33990	hypothetical protein	1.12964	0.558843
CD630_24530	CRISPR-associated negative autoregulator	1.12805	0.597412
CD630_11260	AraC family transcriptional regulator	1.12803	0.718093
CD630_11360	hypothetical protein	1.12793	0.693817
CD630_10180	multidrug family ABC transporter ATP-binding protein/permease	1.12727	0.669412
CD630_34930	membrane protein	1.1269	0.468445
CD630_06560	chloride ion channel protein	1.12681	0.68646
CD630_13740	beta-lactamase-inhibitor protein II	1.12639	0.69247
CD630_29840	ABC transporter permease	1.1247	0.766853
CD630_14110	hypothetical protein	1.12463	0.804516
CD630_16810	TetR family transcriptional regulator	1.12462	0.799408
CD630_28060	ruvA	1.12429	0.504957
CD630_16100	hypothetical protein	1.12412	0.836217
CD630_06550	beta-lactamase-like protein	1.12389	0.497954
CD630_00510	gltX	1.12384	0.563037
CD630_07170	bifunctional carbon monoxide dehydrogenase/acetyl-CoA synthase accessory protein	1.12372	0.55032
CD630_08280	oxidative stress glutamate synthase	1.12276	0.526457
CD630_19942	hypothetical protein	1.12238	0.630103
CD630_32860	sodium:phosphate symporter	1.12232	0.686634
CD630_27420	hydrolase beta-lactamase-like	1.12221	0.631778
CD630_28020	tgt	1.12176	0.667256
CD630_13250	tRNA 2-selenouridine synthase	1.12169	0.578038
CD630_22890	two-component response regulator	1.12162	0.80622
CD630_02100	HAD superfamily hydrolase	1.12157	0.736337
CD630_06430	two-component response regulator	1.1208	0.603857
CD630_10070	hypothetical protein	1.11992	0.505634
CD630_30570	major facilitator superfamily transporter	1.11947	0.778468
CD630_21251	hypothetical protein	1.11874	0.822517
CD630_12960	scpB	1.11826	0.716399
CD630_12341	hypothetical protein	1.11814	0.877143
CD630_00860	rplF	1.11767	0.707778
CD630_32590	membrane protein	1.11756	0.643012
CD630_36100	hypothetical protein	1.11751	0.748896
CD630_16030	multidrug family ABC transporter permease	1.11627	0.665447
CD630_26380	two-component response regulator	1.11614	0.71448
CD630_08530	oppB	1.11517	0.737554
CD630_06642	hypothetical protein	1.115	0.717155
CD630_04870	carbon-nitrogen hydrolase	1.11476	0.600307
CD630_21230	multiprotein-complex assembly TPR repeat-containing protein	1.11474	0.570359
CD630_01850	pyrK	1.11426	0.686631
CD630_00090	rsbV	1.11388	0.831045
CD630_18150	hypothetical protein	1.11362	0.599403
CD630_27850	membrane protein	1.11354	0.608265
CD630_16680	membrane protein	1.11312	0.825656
CD630_30660	xylR	1.11221	0.523007
CD630_07370	hisK	1.11218	0.68971
CD630_04120	conjugative transfer protein	1.11168	0.806226
CD630_25880	gmk	1.11164	0.652279
CD630_30390	ATPase	1.11139	0.733361
CD630_29030	tail protein	1.11101	0.73215
CD630_00870	rplR	1.11101	0.718246
CD630_27790	manC	1.11097	0.505295
CD630_20590	glnS	1.11024	0.631398
CD630_18170	acyltransferase	1.11014	0.615404
CD630_33740	conjugative transposon protein	1.1097	0.779314
CD630_29090	hypothetical protein	1.10891	0.860018
CD630_24500	prmA	1.10853	0.630236
CD630_06570	cdu2	1.10813	0.733482
CD630_19640	transcriptional regulator	1.10812	0.64985
CD630_28520	dltB	1.10806	0.585674
CD630_15250	iron-sulfur protein	1.108	0.718135
CD630_33450	conjugative transposon protein	1.10751	0.885083
CD630_34090	hprK	1.10717	0.653895
CD630_10840	multidrug family ABC transporter ATP-binding protein/permease	1.10711	0.765382
CD630_04030	fba	1.10708	0.722244
CD630_35700	peptidase	1.10607	0.624058
CD630_21380	pyrH	1.10572	0.674877
CD630_10090	GntR family transcriptional regulator	1.10526	0.681728
CD630_07260	bifunctional carbon monoxide dehydrogenase/synthase complex subunit gamma	1.10516	0.715308
CD630_00540	thyX	1.10437	0.61672
CD630_35600	tilS	1.10413	0.795012
CD630_04620	two-component response regulator	1.10336	0.563003
CD630_21440	membrane protein	1.1032	0.856139
CD630_21260	membrane protein	1.10279	0.720763
CD630_05160	transcription antiterminator	1.10278	0.619929
CD630_34590	transketolase pyridine binding subunit	1.10141	0.678915
CD630_30050	IclR family transcriptional regulator	1.1008	0.577526
CD630_22420	hypothetical protein	1.10057	0.846803
CD630_33480	hypothetical protein	1.10053	0.590566
CD630_18830	AraC family transcriptional regulator	1.10033	0.6643
CD630_19770	mutS	1.09986	0.624886
CD630_17990	terD	1.09916	0.667222
CD630_17340	hypothetical protein	1.09866	0.81276
CD630_12730	DNA processing Smf single strand binding protein	1.09853	0.685639
CD630_12210	membrane protein	1.09816	0.830444
CD630_19720	peptidase	1.09722	0.640922
CD630_33960	dnaE	1.09715	0.636023
CD630_10521	hypothetical protein	1.09702	0.841662
CD630_31320	PTS system fructose-like transporter subunit IIA	1.09676	0.706642
CD630_17760	amino acid family ABC transporter ATP-binding protein	1.0967	0.617905
CD630_16890	two-component sensor histidine kinase	1.09633	0.825051
CD630_06500	peptidase	1.09568	0.72798
CD630_15740	hypothetical protein	1.09534	0.817958
CD630_34840	prfA	1.09484	0.60031
CD630_27360	LysR family transcriptional regulator	1.09284	0.748966
CD630_28181	hypothetical protein	1.09263	0.892726
CD630_07140	hypothetical protein	1.09241	0.606974
CD630_21940	ROK protein	1.09224	0.6674
CD630_27590	Rrf2 family transcriptional regulator	1.09117	0.866858
CD630_13780	transcriptional regulator	1.09106	0.856198
CD630_13420	ribonuclease	1.09094	0.820172
CD630_09240	hypothetical protein	1.09006	0.884822
CD630_09241	hypothetical protein	1.09006	0.884822
CD630_11540	PadR family transcriptional regulator	1.09006	0.884822
CD630_20131	hypothetical protein	1.09006	0.884822
CD630_21152	hypothetical protein	1.09006	0.884822
CD630_06110	two-component response regulator	1.08949	0.761931
CD630_22560	PTS system transporter subunit IIC	1.08892	0.796729
CD630_35430	nicotinate phosphribosyltransferase	1.08887	0.690939
CD630_00760	rplB	1.08871	0.802221
CD630_04930	PTS system mannose/fructose/sorbose transporter subunit IIC	1.08846	0.686108
CD630_33200	two-component response regulator	1.08816	0.832363
CD630_34800	rpiB2	1.08779	0.739907
CD630_06440	two-component sensor histidine kinase	1.08626	0.762198
CD630_08150	major facilitator superfamily transporter	1.08531	0.813421
CD630_02750	splB	1.08531	0.713
CD630_03010	rbsA	1.08452	0.742859
CD630_18260	metA	1.08439	0.677927
CD630_05500	membrane protein	1.08433	0.817047
CD630_19570	two-component response regulator	1.08411	0.77937
CD630_03270	cbiO	1.08383	0.759686
CD630_32260	dapB1	1.0831	0.777179
CD630_01240	spoIIC	1.08304	0.665084
CD630_11590	hypothetical protein	1.08198	0.820171
CD630_20120	hydD	1.08193	0.642113
CD630_00590	secE	1.08108	0.7158
CD630_09660	tail fiber protein	1.08	0.896862
CD630_04460	oraE	1.08	0.771353
CD630_19420	trmB	1.07925	0.747403
CD630_01670	sigma-54 dependent transcriptional regulator	1.07876	0.735976
CD630_30330	trxA	1.07842	0.790022
CD630_12511	DNA-binding regulator	1.07828	0.842464
CD630_30850	mngB	1.07798	0.676046
CD630_33100	D-isomer specific 2-hydroxyacid dehydrogenase	1.07748	0.7325
CD630_09550	hypothetical protein	1.07742	0.910291
CD630_16530	lipoprotein	1.07724	0.723678
CD630_22820	PTS system fructose/mannitol family transporter subunit IIA	1.07713	0.846743
CD630_15730	HTH-type transcriptional regulator	1.0767	0.704811
CD630_35450	hypothetical protein	1.07446	0.809549
CD630_13680	cell wall XkdQ-like hydrolase	1.0744	0.825793
CD630_09620	hypothetical protein	1.07433	0.871357
CD630_26860	membrane protein	1.07429	0.912213
CD630_25640	MerR family transcriptional regulator	1.07425	0.731162
CD630_00350	transcriptional regulator	1.07416	0.815067
CD630_24040	DNA topoisomerase	1.07384	0.676376
CD630_04610	two-component sensor histidine kinase	1.07319	0.703511
CD630_15760	esterase	1.07311	0.708955
CD630_24360	divalent cation transporter	1.07309	0.723999
CD630_25871	rpoZ	1.07307	0.789017
CD630_32830	pflE	1.07295	0.738419
CD630_24351	hypothetical protein	1.07193	0.743649
CD630_31501	hypothetical protein	1.07145	0.908738
CD630_27340	NhaC family Na+/H+ antiporter	1.07071	0.736974
CD630_04570	membrane protein	1.0703	0.918703
CD630_13640	XkdM-like protein	1.06986	0.869835
CD630_10710	hypothetical protein	1.06972	0.882409
CD630_27900	LmbE-like deacetylase	1.06966	0.758036
CD630_00730	rplC	1.06922	0.828998
CD630_06460	lantibiotic/multidrug family ABC transporter permease	1.06908	0.871542
CD630_35880	carB1	1.06887	0.755044
CD630_14590	5-nitroimidazole antibiotic resistance protein	1.06872	0.897255
CD630_02040	signaling protein	1.06849	0.718737
CD630_00841	rpsZ	1.06829	0.827125
CD630_20520	lipoprotein	1.06804	0.74183
CD630_12260	aminodeoxychorismate lyase	1.06731	0.773609
CD630_07310	radical SAM superfamily protein	1.06726	0.766755
CD630_27670	cell surface protein	1.06719	0.765393
CD630_18591	AbrB family transcriptional regulator	1.06607	0.903599
CD630_03370	ABC transporter permease	1.06599	0.801714
CD630_34780	hypothetical protein	1.0656	0.830183
CD630_02780	HxlR family transcriptional regulator	1.06509	0.876601
CD630_28930	hypothetical protein	1.06479	0.92626
CD630_34380	cobU	1.06473	0.887567
CD630_16260	vanG	1.06462	0.85072
CD630_35500	tmk	1.06398	0.773976
CD630_08390	membrane protein	1.06348	0.869458
CD630_31610	multidrug family ABC transporter permease	1.06322	0.795048
CD630_14730	multidrug family ABC transporter ATP-binding protein/permease	1.06319	0.819307
CD630_32050	nitroreductase	1.06316	0.829307
CD630_00750	rplW	1.06278	0.843736
CD630_18080	pyridoxal-dependent decarboxylase	1.06271	0.903982
CD630_17730	hypothetical protein	1.06258	0.877194
CD630_27490	radical SAM family protein	1.06245	0.677664
CD630_13530	phosphomethylpyrimidine kinase	1.062	0.743337
CD630_12160	hypothetical protein	1.06177	0.888246
CD630_10290	cell wall anchored protein	1.06101	0.852431
CD630_33870	conjugative transposon protein	1.06084	0.8095
CD630_31230	Fe-S binding domain-containing protein	1.06058	0.777992
CD630_14710	membrane protein	1.05996	0.751327
CD630_16720	two-component sensor histidine kinase	1.05995	0.858661
CD630_08710	modC	1.0597	0.806744
CD630_32670	two-component response regulator	1.05935	0.767836
CD630_36660	hypothetical protein	1.05922	0.891432
CD630_05200	two-component sensor histidine kinase	1.05899	0.742133
CD630_14620	GntR family transcriptional regulator	1.0583	0.900502
CD630_27990	cell wall binding protein	1.05729	0.809643
CD630_34110	uvrA	1.05718	0.850709
CD630_34970	bifunctional tetrapyrrole methylase/NTP pyrophosphohydrolase MazG	1.05709	0.805356
CD630_35520	lysS	1.05671	0.722239
CD630_18100	beta-lactams repressor	1.05641	0.901021
CD630_02980	rbsR	1.05576	0.846226
CD630_21630	alanine--tRNA ligase	1.0556	0.821773
CD630_11860	sigma-54 dependent transcriptional regulator	1.05521	0.821782
CD630_10370	hypothetical protein	1.05489	0.884117
CD630_34200	cobA/hemD	1.05407	0.811954
CD630_34020	murB	1.05397	0.822152
CD630_31820	D-aminoacylase	1.05384	0.846208
CD630_24730	rpsT	1.05309	0.745657
CD630_31470	cytosine-specific methyltransferase	1.05289	0.734428
CD630_34340	cobB	1.05265	0.818272
CD630_07110	argS	1.0523	0.801021
CD630_23440	membrane protein	1.05143	0.891007
CD630_00670	rpoC	1.05135	0.853136
CD630_18140	phosphoglycerate mutase	1.05132	0.78395
CD630_17550	multidrug family ABC transporter permease	1.05108	0.904798
CD630_36770	SpoIIIJ-associated RNA/ssDNA-binding protein Jag	1.05047	0.904701
CD630_23460	membrane protein	1.05021	0.880129
CD630_04820	spaK	1.05006	0.829896
CD630_11480	penicillin-binding protein	1.04997	0.839096
CD630_03280	pcrA	1.04978	0.757999
CD630_27230	membrane protein	1.0496	0.883747
CD630_04750	hypothetical protein	1.04959	0.935097
CD630_34940	sporulation protein	1.04916	0.79003
CD630_32160	glycine betaine/carnitine/choline ABC transporter permease	1.04902	0.893803
CD630_16700	multidrug family ABC transporter permease	1.04874	0.940743
CD630_04490	NhaA family Na+/H+ antiporter	1.04768	0.851978
CD630_06510	permease	1.04746	0.894966
CD630_15580	csfV	1.04718	0.838222
CD630_30840	garK	1.04677	0.852248
CD630_16400	hypothetical protein	1.04674	0.839745
CD630_32870	oxidoreductase	1.04652	0.844663
CD630_18330	aroB	1.04629	0.878089
CD630_32460	surface protein	1.0462	0.856372
CD630_15050	multidrug family ABC transporter permease	1.04609	0.928691
CD630_11310	solute-binding lipoprotein	1.046	0.882232
CD630_01890	LysR family transcriptional regulator	1.04552	0.851813
CD630_09610	cell wall hydrolase	1.04463	0.883576
CD630_14880	DeoR family transcriptional regulator	1.04314	0.857708
CD630_18460	conjugative transposon protein	1.04309	0.874493
CD630_14190	diguanylate kinase signaling protein	1.04281	0.798703
CD630_15720	tlpB	1.04277	0.870715
CD630_31570	smpB	1.04234	0.859834
CD630_01640	membrane protein	1.0418	0.926228
CD630_24120	negative regulator of gluconeogenesis	1.04144	0.826737
CD630_06980	tRNA/rRNA methyltransferase SpoU	1.04108	0.82713
CD630_01650	amino acid transporter	1.04092	0.903713
CD630_00660	rpoB	1.04088	0.879423
CD630_33610	MATE family drug/sodium antiporter	1.04076	0.879564
CD630_23170	two-component sensor histidine kinase	1.04072	0.898987
CD630_24950	selA	1.04025	0.846533
CD630_24370	era	1.03883	0.892168
CD630_07580	pflA	1.03848	0.895401
CD630_11850	diguanylate kinase signaling protein	1.03832	0.864998
CD630_10060	acyl-CoA N-acyltransferase	1.03795	0.875862
CD630_18640	HTH-type transcriptional regulator	1.03772	0.934145
CD630_25780	serine/threonine-protein kinase and phosphatase	1.03757	0.860267
CD630_16880	two-component response regulator	1.03728	0.930379
CD630_34810	protein-tyrosine phosphatase reductase	1.03685	0.834695
CD630_35900	carB2	1.03678	0.8434
CD630_04060	23S rRNA (uracil-5-)-methyltransferase RumA	1.03616	0.872097
CD630_04690	PTS system sucrose-specific transporter subunit IIABC	1.03593	0.897905
CD630_35940	hypothetical protein	1.03575	0.86643
CD630_07790	amidohydrolase	1.03549	0.8566
CD630_31440	DeoR family transcriptional regulator	1.03516	0.875207
CD630_08940	iron-dependent hydrogenase	1.03455	0.912464
CD630_36760	mnmE	1.03397	0.843534
CD630_10410	addA	1.03379	0.836086
CD630_06080	hypothetical protein	1.03371	0.855236
CD630_27680	cell-wall hydrolase	1.03337	0.90776
CD630_02050	PTS operon transcription antiterminator	1.03316	0.954415
CD630_30900	treR	1.03308	0.921718
CD630_24350	recO	1.03157	0.870096
CD630_16550	Na+/H+ antiporter NhaC-like portein	1.03146	0.897209
CD630_07770	membrane protein	1.03132	0.885979
CD630_01210	thiosulfate sulfurtransferase	1.03106	0.883869
CD630_30350	phenazine biosynthesis protein	1.03052	0.867108
CD630_19401	membrane protein	1.03045	0.928986
CD630_06310	transcriptional regulator	1.03041	0.917555
CD630_17310	acetyltransferase	1.03014	0.905358
CD630_27930	slpA	1.02917	0.857749
CD630_18690	endonuclease relaxase	1.02851	0.903877
CD630_24330	glyQ	1.02827	0.86687
CD630_14180	MATE family drug/sodium antiporter	1.02789	0.944719
CD630_22610	M24 family peptidase	1.0278	0.900321
CD630_11610	rplU	1.02737	0.924427
CD630_07060	Fe-S domain-containing protein	1.02696	0.910454
CD630_03030	argE	1.02686	0.923219
CD630_19380	accC	1.02679	0.919325
CD630_29250	hypothetical protein	1.02676	0.956739
CD630_09850	MATE family drug/sodium antiporter	1.02661	0.873062
CD630_03080	membrane protein	1.02623	0.94422
CD630_22510	hypothetical protein	1.02599	0.959914
CD630_29280	hypothetical protein	1.02566	0.951642
CD630_04730	MarR family transcriptional regulator	1.02566	0.956564
CD630_18350	aroC	1.02548	0.929172
CD630_04670	HAD superfamily hydrolase	1.02541	0.915759
CD630_01560	membrane protein	1.02524	0.925175
CD630_35390	deoxyribonuclease	1.02461	0.913089
CD630_17360	HTH-type transcriptional regulator	1.02457	0.945494
CD630_34790	upp	1.0236	0.918298
CD630_13670	XkdP-like protein	1.02271	0.965524
CD630_08180	6-phospho-beta-glucosidase	1.02266	0.919675
CD630_01680	cyclic nucleotide-binding protein	1.02185	0.950737
CD630_19950	membrane protein	1.02171	0.930094
CD630_09410	hypothetical protein	1.02161	0.966466
CD630_09640	baseplate assembly protein	1.0211	0.95401
CD630_05460	membrane protein	1.02107	0.948878
CD630_18400	two-component response regulator	1.02053	0.944086
CD630_00190	glycosyl transferase family protein	1.02037	0.913439
CD630_10400	addB	1.01938	0.922164
CD630_14360	hydrolase	1.01923	0.920253
CD630_28530	dltA	1.01838	0.915102
CD630_11630	rpmA	1.01825	0.952005
CD630_33722	conjugative transposon protein	1.01816	0.959012
CD630_18650	DNA recombination protein	1.01808	0.924441
CD630_30100	cytochrome C assembly protein	1.01806	0.918589
CD630_04050	rluA	1.01729	0.94043
CD630_20770	pyrD	1.0171	0.95155
CD630_31050	iron-containing alcohol dehydrogenase	1.01689	0.95677
CD630_10350	N-acetylmuramoyl-L-alanine amidase	1.01675	0.934089
CD630_09130	hypothetical protein	1.01649	0.97902
CD630_00780	rplV	1.01639	0.962123
CD630_20550	hypothetical protein	1.01624	0.973684
CD630_25000	argH	1.01596	0.942458
CD630_00560	ribonuclease	1.01578	0.926895
CD630_05450	lipoprotein	1.01473	0.970732
CD630_13550	cspB	1.01432	0.953791
CD630_30400	hypothetical protein	1.01314	0.961625
CD630_02740	iron-containing alcohol dehydrogenase	1.01306	0.95696
CD630_31100	6-phosphofructokinase	1.01287	0.954002
CD630_17430	two-component response regulator	1.01208	0.970166
CD630_29820	CRISPR-associated Cas6 family protein	1.01123	0.968699
CD630_35400	metG	1.0112	0.963952
CD630_10230	transcriptional regulator	1.01068	0.974365
CD630_14650	two-component sensor histidine kinase	1.01067	0.966884
CD630_00970	rpsD	1.00999	0.976846
CD630_09360	endodeoxyribonuclease	1.00959	0.984754
CD630_34140	sugar family ABC transporter substrate-binding protein	1.00922	0.976566
CD630_15670	manganese catalase	1.00904	0.979295
CD630_28480	hypothetical protein	1.00875	0.985035
CD630_06490	peptidase	1.0078	0.980061
CD630_34260	cbiF	1.00757	0.967643
CD630_21151	hypothetical protein	1.00647	0.986436
CD630_33240	hypothetical protein	1.00589	0.990847
CD630_35040	type IV prepilin peptidase	1.00553	0.978452
CD630_11760	hypothetical protein	1.00498	0.985702
CD630_36080	ABC transporter ATP-binding protein	1.00431	0.985938
CD630_28490	phnXW	1.00408	0.98726
CD630_03050	glutamate carboxypeptidase	1.00333	0.990973
CD630_10260	potC	1.00224	0.99316
CD630_35710	hypothetical protein	1.002	0.992435
CD630_19850	membrane protein	1.00121	0.997879
CD630_21810	alpha/beta hydrolase	1.00076	0.996445
CD630_05580	glsA	1.0002	0.999302
CD630_10680	polysaccharide biosynthesis/sporulation protein	1.00005	0.999906
CD630_33000	engB	0.999845	0.999554
CD630_13100	rbfA	0.999707	0.99925
CD630_29800	CRISPR-associated autoregulator DevR family protein	0.999389	0.998615
CD630_00820	rplN	0.998933	0.99729
CD630_11600	rng	0.998639	0.996044
CD630_16040	multidrug family ABC transporter ATP-binding protein	0.997789	0.995294
CD630_23350	guaB	0.997737	0.989876
CD630_32620	pstA	0.997718	0.995132
CD630_11460	mreC	0.997354	0.989424
CD630_04910	PTS system mannose/fructose/sorbose transporter subunit IIA	0.996954	0.990566
CD630_32120	hypothetical protein	0.996824	0.990567
CD630_00290	membrane protein	0.99676	0.99138
CD630_07270	bifunctional carbon monoxide dehydrogenase/acetyl-CoA synthase methyltransferase subunit	0.996541	0.991397
CD630_04640	beta-lactamase-like hydrolase	0.996326	0.994515
CD630_27710	rkpK	0.996049	0.981966
CD630_24670	lepA	0.9959	0.988326
CD630_23290	tal	0.995509	0.982811
CD630_29870	two-component sensor histidine kinase	0.995275	0.986653
CD630_30560	ABC transporter ATP-binding protein	0.994996	0.983564
CD630_17440	two-component sensor histidine kinase	0.994816	0.983549
CD630_22850	GntR family transcriptional regulator	0.994758	0.979216
CD630_25850	def2	0.994675	0.983281
CD630_03290	aminopeptidase 2	0.994219	0.969434
CD630_15120	panC	0.993791	0.985336
CD630_00800	rplP	0.993529	0.98222
CD630_17940	hypothetical protein	0.993384	0.987121
CD630_20130	hydR	0.99189	0.963644
CD630_24600	dnaJ	0.991792	0.973776
CD630_36490	rlmH	0.991719	0.983072
CD630_26250	membrane protein	0.990815	0.976206
CD630_28010	protein translocase subunit YajC	0.9908	0.954017
CD630_36580	rplI	0.989955	0.968975
CD630_31630	hypothetical protein	0.989856	0.972463
CD630_00920	map1	0.989657	0.975031
CD630_04280	AraC family transcriptional regulator	0.989341	0.978402
CD630_13610	hypothetical protein	0.988521	0.98701
CD630_35930	hypothetical protein	0.988453	0.955757
CD630_34220	cbiK	0.988405	0.94771
CD630_27600	signaling protein	0.98828	0.952292
CD630_08540	oppC	0.987214	0.942385
CD630_00230	CtsR family transcriptional regulator	0.987006	0.972537
CD630_16600	hypothetical protein	0.986899	0.96632
CD630_23010	hypothetical protein	0.9866	0.97448
CD630_24400	rRNA maturation factor YbeY	0.986082	0.963785
CD630_15530	hisF	0.983344	0.96872
CD630_07280	bifunctional carbon monoxide dehydrogenase/acetyl-CoA synthase complex subunit alpha/beta	0.982488	0.954769
CD630_19903	hypothetical protein	0.982343	0.966719
[truncated: 1,750 more rows]

## Sheet: P<0.05
Locus tag	codY/WT	P value	Gene name or predicted role
CD630_14780	0.00295309	2.46099e-87	feoA
CD630_05910	0.00360739	1.86179e-31	ATPase
CD630_19990	0.00417041	2.867e-23	fldX
CD630_14800	0.00419116	1.53065e-32	hypothetical protein
CD630_24990	0.0047542	1.10601e-34	hypothetical protein
CD630_16470	0.00513537	1.64601e-24	iron family ABC transporter permease
CD630_05920	0.00533978	1.67097e-21	hypothetical protein
CD630_14790	0.00569267	3.31018e-27	feoB1
CD630_16490	0.00626671	8.15315e-44	iron family ABC transporter ATP-binding protein
CD630_16500	0.00701738	1.20526e-58	iron family ABC transporter substrate-binding protein
CD630_16970	0.00909062	2.33541e-56	ribH
CD630_16980	0.00930445	1.88508e-41	ribBA
CD630_16480	0.0111259	4.5859e-24	iron family ABC transporter permease
CD630_16990	0.0135045	3.00173e-45	ribE
CD630_14770	0.0171866	1.52781e-15	feoA
CD630_11920	0.0240438	3.0698e-29	spoIIIAA
CD630_17000	0.0256604	3.10593e-21	ribD
CD630_10870	0.0262479	6.70655e-21	zupT
CD630_32980	0.0302939	6.71475e-22	ATP/GTP-binding protein
CD630_28780	0.0419252	2.78834e-33	fhuD
CD630_36520	0.0460101	1.31323e-16	peptidase
CD630_15940	0.0489825	4.45362e-26	cysK
CD630_19400	0.0508158	6.56957e-07	membrane protein
CD630_11980	0.0514919	3.02214e-08	spoIIIAG
CD630_14850	0.0519022	2.74513e-05	hypothetical protein
CD630_11990	0.0573938	3.03666e-15	spoIIIAH
CD630_11970	0.0575614	5.90254e-19	spoiIIIAF
CD630_15950	0.0583803	1.11221e-46	cysE
CD630_34900	0.0609783	3.92366e-19	spoIIE
CD630_26290	0.0610327	2.23286e-15	spoIVA
CD630_17460	0.0625715	2.1841e-10	gltC
CD630_35220	0.0631937	4.36395e-08	hypothetical protein
CD630_06840	0.065223	1.78856e-11	ATP-dependent peptidase
CD630_18840	0.0657144	0.000101433	hypothetical protein
CD630_24700	0.0678193	1.56928e-16	gpr
CD630_15951	0.0683254	3.96502e-24	ferredoxin
CD630_26420	0.0694908	1.45903e-14	sigG
CD630_19290	0.0700284	7.46284e-14	membrane protein
CD630_10650	0.0706212	4.27713e-09	hypothetical protein
CD630_11950	0.0736517	4.02692e-06	spoIIIAD
CD630_17451	0.0757981	5.06621e-25	feoA
CD630_10880	0.0800074	7.40191e-08	hypothetical protein
CD630_21210	0.0824969	7.1067e-11	hypothetical protein
CD630_14160	0.0832758	3.89323e-05	membrane protein
CD630_07730	0.0845412	7.02365e-05	spoVAC
CD630_29910	0.0851542	2.07116e-23	ssuC2
CD630_11960	0.0881869	4.38576e-09	spoIIIAE
CD630_26560	0.0897253	9.27599e-20	spoVD
CD630_28080	0.0900876	1.71334e-06	hypothetical protein
CD630_17671	0.0921701	2.23199e-09	hypothetical protein
CD630_26430	0.0921826	2.29951e-13	sigE
CD630_10632	0.0997077	0.00132867	hypothetical protein
CD630_01790	0.1011	8.20727e-16	gluD
CD630_11680	0.101845	7.96162e-07	membrane protein
CD630_15110	0.103357	2.24507e-10	hypothetical protein
CD630_01260	0.104425	0.0016711	spoIIID
CD630_29890	0.104773	6.6747e-32	ssuA2
CD630_29900	0.105293	2.5363e-29	ssuB2
CD630_34990	0.109408	8.38633e-07	spoVT
CD630_26440	0.11013	8.65402e-06	spoIIGA
CD630_17680	0.110489	3.07877e-11	membrane protein
CD630_28640	0.111266	3.41125e-08	hydrolase
CD630_11940	0.111646	1.73547e-05	spoIIIAC
CD630_20000	0.118463	2.81777e-05	isp
CD630_03110	0.118638	3.81238e-11	hypothetical protein
CD630_28650	0.119385	1.33937e-09	bacterioferritin
CD630_32580	0.120851	2.60225e-10	Iron hydrogenase
CD630_23690	0.122779	8.00983e-06	hypothetical protein
CD630_01470	0.123742	3.94465e-14	transporter
CD630_11930	0.125521	0.00111027	spoIIIAB
CD630_15750	0.125776	0.0027739	hypothetical protein
CD630_07710	0.128193	2.89345e-15	spoIIAB
CD630_05140	0.129545	8.42377e-05	hemagglutinin/adhesin
CD630_35420	0.130618	1.03987e-07	spmA
CD630_08000	0.13728	0.00067241	crt1
CD630_32350	0.138553	8.13584e-07	ssb
CD630_35670	0.139289	9.56297e-07	spore coat protein
CD630_07740	0.140502	2.151e-06	spoVAD
CD630_23650	0.140965	2.37194e-06	nitrate/sulfonate/taurine ABC transporter substrate-binding protein
CD630_23670	0.144662	3.85015e-07	multidrug family ABC transporter permease
CD630_23630	0.145861	6.37039e-07	hypothetical protein
CD630_30730	0.14634	1.56966e-06	membrane protein
CD630_22470	0.147399	3.18396e-10	cspBA
CD630_34890	0.1474	1.85346e-11	oligoendopeptidase F
CD630_36640	0.149118	2.63364e-11	aminotransferase
CD630_32490	0.149935	0.000265761	sspB
CD630_07600	0.153071	3.4765e-05	Ca2+/Na+ antiporter
CD630_28330	0.155614	1.29171e-11	calcium-transporting ATPase
CD630_24690	0.156718	1.71765e-10	spoIIP
CD630_12910	0.158421	7.23179e-05	dacF
CD630_29920	0.161004	1.13021e-10	hypothetical protein
CD630_19280	0.161168	0.00185022	membrane protein
CD630_13980	0.163768	1.09052e-08	peptidase
CD630_03720	0.167406	2.08324e-05	cell wall hydrolase
CD630_19130	0.175137	0.000973658	eutB
CD630_28770	0.175292	2.61366e-10	fhuB
CD630_23660	0.178267	6.87356e-05	hypothetical protein
CD630_22460	0.178641	1.50453e-07	cspC
CD630_08600	0.179143	0.0103248	hypothetical protein
CD630_26340	0.179796	0.0100924	hypothetical protein
CD630_23680	0.181003	4.68548e-05	hypothetical protein
CD630_07720	0.181122	4.60763e-11	sigF
CD630_23610	0.181949	7.99672e-05	nitrate/sulfonate/taurine ATP-binding protein
CD630_23591	0.18434	5.79953e-06	hypothetical protein
CD630_11160	0.188888	0.00620403	conjugative transposon protein
CD630_23640	0.191124	4.79501e-05	hypothetical protein
CD630_21020	0.19602	2.0882e-08	Na(+)/H(+) antiporter
CD630_35630	0.196776	5.41055e-09	spore cortex-lytic hydrolase
CD630_35410	0.198614	9.04376e-05	spmB
CD630_23600	0.200008	3.1448e-05	hypothetical protein
CD630_14300	0.200295	0.000842001	delta-lactam-biosynthetic de-N-acteylase
CD630_11070	0.208447	0.0115709	cell surface protein
CD630_07750	0.209889	0.000735765	spoVAE
CD630_17890	0.210829	0.000300488	hypothetical protein
CD630_11080	0.212571	0.00114709	conjugative transposon protein
CD630_30240	0.213141	4.70421e-05	hypothetical protein
CD630_13190	0.221059	5.06822e-07	polysaccharide deacetylase
CD630_07930	0.221106	0.0210797	hypothetical protein
CD630_26500	0.222397	1.19066e-06	cell division protein FtsQ
CD630_07700	0.22362	0.000190771	spoIIAA
CD630_19120	0.223732	0.00785376	eutA
CD630_03730	0.224826	3.75371e-07	membrane protein
CD630_10631	0.22504	0.0362898	hypothetical protein
CD630_11100	0.226927	2.98009e-05	hydrolase
CD630_32570	0.228166	0.000317026	polysaccharide deacetylase
CD630_11880	0.23102	0.0216958	gamma-glutamyl-gamma-aminobutyrate hydrolase
CD630_24680	0.232195	0.000737027	hypothetical protein
CD630_03710	0.233954	0.00609224	conjugative transposon protein
CD630_10660	0.233987	0.0176753	hypothetical protein
CD630_10921	0.234381	1.3657e-06	conjugative transposon protein
CD630_16950	0.2344	1.11599e-07	symporter protein
CD630_08030	0.234755	9.66451e-06	acyl-CoA dehydrogenase
CD630_17260	0.239061	0.0401266	hypothetical protein
CD630_24450	0.240635	0.00157272	transmembrane signaling protein
CD630_30180	0.243282	5.80433e-05	oxidoreductase
CD630_10920	0.243894	0.000408681	xis
CD630_12720	0.245394	4.33508e-07	magnesium chelatase
CD630_19410	0.246093	0.00176864	hypothetical protein
CD630_19980	0.254113	1.15051e-11	TetR family transcriptional regulator
CD630_11130	0.255811	0.00948428	conjugative transposon protein
CD630_19970	0.255813	5.13409e-12	proline iminopeptidae
CD630_22451	0.257149	0.000115734	hypothetical protein
CD630_11180	0.2613	0.00168946	conjugative transposon protein
CD630_16580	0.265149	1.33411e-07	gcvPB
CD630_04352	0.266429	0.0214936	conjugative transposon protein
CD630_19070	0.267286	0.0103637	eutG
CD630_11120	0.267661	0.000831895	membrane protein
CD630_10940	0.271628	7.30928e-05	RNA polymerase sigma factor
CD630_28000	0.271765	0.000795511	membrane protein
CD630_08610	0.271878	0.0142518	PTS system lactose/cellobiose-family transportersubunit IIB
CD630_32740	0.273583	9.76766e-13	feoB
CD630_18780	0.274424	0.00231799	hypothetical protein
CD630_12440	0.276762	0.00207309	hypothetical protein
CD630_18782	0.277609	0.00644762	conjugative transposon protein
CD630_32940	0.278459	9.87591e-05	type IV pilin PilA
CD630_08010	0.279864	0.000548378	divalent anion symporter family permease
CD630_19050	0.282508	0.00365765	site-specific recombinase
CD630_30190	0.28503	0.00017952	transporter
CD630_24090	0.286296	0.0202815	hypothetical protein
CD630_26360	0.286893	0.00597553	membrane protein
CD630_18800	0.287195	3.17143e-05	hypothetical protein
CD630_11150	0.291632	0.000508748	conjugative transfer protein
CD630_33260	0.29189	1.10258e-05	integrase
CD630_04190	0.293211	0.0178273	conjugative transposon protein
CD630_24010	0.294903	0.0134391	cotJC2
CD630_18540	0.296393	0.0318902	conjugative transposon protein
CD630_09020	0.296626	0.0194378	cation efflux protein
CD630_27380	0.298387	2.15399e-11	cytosine permease
CD630_10630	0.299239	0.0140128	hypothetical protein
CD630_16780	0.300392	0.0215582	membrane protein
CD630_33270	0.304545	1.15234e-05	conjugative transposon protein
CD630_27620	0.305066	3.35806e-06	uppS
CD630_19180	0.309217	0.0145412	eutK
CD630_08440	0.310282	1.4047e-06	cell wall-binding protein
CD630_12980	0.312626	0.0096109	sporulation protein
CD630_16930	0.313569	1.72578e-05	dinitrogenase iron-molybdenum cofactor
CD630_12140	0.315675	8.80418e-06	spo0A
CD630_13540	0.317718	0.00736235	hypothetical protein
CD630_05710	0.319616	0.00294432	hypothetical protein
CD630_11030	0.321688	5.21696e-05	conjugative transposon protein
CD630_04230	0.322109	0.000119597	DNA/RNA helicase
CD630_17070	0.322908	0.00116205	C4-dicarboxylate anaerobic carrier
CD630_14040	0.322938	1.04734e-08	oligopeptide transporter
CD630_17500	0.325572	0.000279171	CoA enzyme activase
CD630_08360	0.326178	2.48597e-08	acetyltransferase
CD630_17880	0.326866	0.0265395	hypothetical protein
CD630_05540	0.327642	3.76586e-06	sip2
CD630_11090	0.327687	0.0433448	DNA-methyltransferase
CD630_04100	0.327766	0.0337144	hypothetical protein
CD630_26930	0.328721	3.00602e-06	sodium:dicarboxylate symporter family protein
CD630_33910	0.329155	1.33614e-05	conjugative transposon protein
CD630_10910	0.329278	1.34272e-05	int
CD630_06700	0.32983	0.0172727	beta-lactams repressor
CD630_03740	0.331437	0.000211547	ATPase
CD630_12870	0.332204	3.92489e-07	fur
CD630_04210	0.335315	0.0397244	type IA DNA topoisomerase
CD630_31130	0.335869	0.000694778	aminobenzoyl-glutamate utilization protein B
CD630_21730	0.33606	0.00790358	peptidase
CD630_03810	0.337378	0.00206411	replication initiation factor
CD630_05930	0.340541	7.12418e-05	hypothetical protein
CD630_04900	0.342324	0.035555	sugar-phosphate dehydrogenase
CD630_10890	0.343607	0.0099601	rgbR
CD630_16570	0.344057	0.000144934	gcvTPA
CD630_30720	0.344334	0.00547977	hypothetical protein
CD630_19220	0.348924	0.0166726	eutN
CD630_08380	0.349325	0.000316754	DNA-binding protein
CD630_03320	0.350542	0.0158484	bclA1
CD630_06900	0.351876	5.31286e-05	nucleotide phosphodiesterase
CD630_33900	0.351942	0.000110214	conjugative transposon protein
CD630_03860	0.352606	0.000373997	cell surface protein
CD630_27370	0.35348	0.00059069	nitrilase/cyanide hydratase and apolipoprotein N-acyltransferase
CD630_01480	0.353496	0.0145282	hypothetical protein
CD630_18620	0.35354	0.000131858	DNA/RNA helicase
CD630_19150	0.353688	0.0219433	eutL
CD630_32730	0.353837	6.37538e-05	feoA
CD630_01160	0.357076	0.00960662	ferredoxin/flavodoxin oxidoreductase subunit alpha
CD630_14041	0.357591	8.19901e-07	hypothetical protein
CD630_19240	0.357797	0.0292583	eutH
CD630_14930	0.357939	0.00220944	3-methyladenine DNA glycosylase
CD630_19670	0.357949	0.038262	hypothetical protein
CD630_13500	0.358215	0.00487991	lantibiotic/multidrug family ABC transporter permease
CD630_12770	0.358492	0.00396041	acetyltransferase
CD630_19090	0.358968	0.0167508	eutP
CD630_25060	0.359243	9.72293e-07	LinCd
CD630_28760	0.359452	0.000161332	fhuG
CD630_26720	0.35971	0.0145462	appA
CD630_14870	0.36066	0.00620537	hypothetical protein
CD630_19140	0.36157	0.0279928	eutC
CD630_18590	0.362706	0.015496	DNA topoisomerase
CD630_03851	0.363493	0.0350214	hypothetical protein
CD630_08050	0.365525	0.00035298	etfA
CD630_19170	0.366194	0.0296492	eutE
CD630_05190	0.367671	5.26529e-05	hypothetical protein
CD630_33890	0.368415	0.000124376	cell-division FtsK/SpoIIIE-family protein
CD630_33871	0.369197	0.00203018	conjugative transposon protein
CD630_11500	0.369308	0.00011526	minD
CD630_15431	0.370424	0.0145256	hypothetical protein
CD630_34570	0.371061	0.011563	hypothetical protein
CD630_03940	0.371818	1.69003e-05	ldhA
CD630_19200	0.371867	0.0308808	phosphate propanoyltransferase
CD630_01170	0.372552	0.00971055	ferredoxin/flavodoxin oxidoreductase subunit beta
CD630_21740	0.372847	0.0203047	cystine/aminoacid family ABC transporter substrate-binding protein
CD630_10670	0.373332	0.000451321	hypothetical protein
CD630_19350	0.373377	7.22618e-05	spoVS
CD630_33861	0.373666	0.00106381	conjugative transposon protein
CD630_07080	0.374245	6.24922e-05	pepD
CD630_30230	0.374749	0.0364663	hypothetical protein
CD630_25500	0.374805	0.00253597	sugar family ABC transporter substrate-binding protein
CD630_09930	0.375084	1.69627e-05	thioesterase
CD630_14410	0.376589	2.85278e-05	membrane protein
CD630_15430	0.377059	0.0169086	FMN-dependent NADH-azoreductase
CD630_33850	0.37853	0.00363129	antirestriction protein
CD630_11050	0.378773	0.0192232	antirestriction protein
CD630_19230	0.379037	0.0458256	ethanolamine utilization protein
CD630_08650	0.379918	0.000938943	ADP-ribose binding protein
CD630_25630	0.380971	0.0324615	hypothetical protein
CD630_18570	0.383092	0.0214095	cell wall hydrolase
CD630_10330	0.38502	9.97413e-07	mnaA
CD630_05090	0.385802	0.000746306	HTH-type transcriptional regulator
CD630_08620	0.386571	0.000930296	PTS system lactose/cellobiose-family transportersubunit IIC
CD630_21750	0.387036	0.00932499	cystine/aminoacid family ABC transporter permease
CD630_08930	0.390089	0.000201264	iron-dependent hydrogenase
CD630_16820	0.390778	0.000230884	iunH
CD630_33880	0.391008	0.000365922	replication initiation factor
CD630_04010	0.391587	0.0015819	etfA1
CD630_19080	0.392924	0.0349616	eutS
CD630_11060	0.393591	0.0420707	topB
CD630_16220	0.393658	0.0043945	hypothetical protein
CD630_21150	0.394477	0.000204534	copper-transporting P-type ATPase
CD630_10980	0.395287	3.81429e-05	two-component sensor histidine kinase
CD630_19000	0.398553	0.0224892	hypothetical protein
CD630_03550	0.398765	0.00234223	int
CD630_12760	0.399791	5.97388e-05	rarA
CD630_35160	0.400584	0.00742139	spoVG
CD630_04260	0.400842	0.00289531	conjugative transposon protein
CD630_04330	0.402263	5.21875e-05	multidrug family ABC transporter permease
CD630_26000	0.403578	0.00144027	cstA
CD630_08040	0.403945	0.0381073	etfB
CD630_33800	0.404686	0.0176777	cell wall hydrolase
CD630_03990	0.405217	0.00173265	acdB
CD630_06260	0.40831	1.62463e-05	replicative helicase DnaB-like protein
CD630_02070	0.410418	0.0131661	PTS system fructose-like transporter subunit IIC
CD630_18530	0.41055	0.00582082	membrane protein
CD630_12510	0.410889	0.000166941	ftsY
CD630_04000	0.414352	0.000790655	etfB1
CD630_10590	0.414509	0.00357013	thlA1
CD630_33860	0.415637	0.0081414	antirestriction protein
CD630_28750	0.4167	0.0010043	fhuC
CD630_15260	0.418904	5.65427e-06	pyrC
CD630_33360	0.420491	0.0249568	cell wall hydrolase
CD630_01310	0.422558	0.0262683	membrane protein
CD630_05070	0.423692	0.00717489	conjugative transposon protein
CD630_16770	0.423777	0.0017895	membrane protein
CD630_12300	0.424391	0.0067299	sigK
CD630_31950	0.42542	0.000494838	UvrABC system protein A
CD630_26490	0.426556	0.00252436	hypothetical protein
CD630_17490	0.42656	0.00662341	2-hydroxyacyl-CoA dehydratase
CD630_26880	0.427395	0.00850531	sspA
CD630_06910	0.429612	0.000703341	short chain dehydrogenase/reductase
CD630_07040	0.430163	0.000264945	metal-dependent phosphohydrolase
CD630_31120	0.430249	0.00593516	peptidase
CD630_15550	0.430501	3.25508e-07	amino acid permease
CD630_04340	0.431092	0.00212168	MATE family drug/sodium antiporter
CD630_03830	0.431764	0.0151343	cell-division FtsK/SpoIIIE-family protein
CD630_11490	0.432919	1.0342e-05	minC
CD630_25140	0.43641	0.00337245	tdcB
CD630_14170	0.436417	0.0178453	ATP-binding protein
CD630_21770	0.438148	0.040227	cystine/aminoacid family ABC transporter substrate-binding protein
CD630_20740	0.438601	0.01789	xanthine dehydrogenase FAD-binding subunit XdhB
CD630_01180	0.439203	0.0170466	ferredoxin/flavodoxin oxidoreductase subunit gamma
CD630_07900	0.44327	0.00868524	NUDIX family hydrolase
CD630_06250	0.443543	0.000335982	hypothetical protein
CD630_33920	0.443977	0.0023537	cell surface protein
CD630_07880	0.448356	0.0418521	GTP-binding protein HflX
CD630_15710	0.448443	0.00404895	tlpA
CD630_10970	0.448613	0.0186934	multidrug family ABC transporter ATP-binding protein
CD630_08880	0.449572	0.000196833	speA
CD630_01150	0.449801	0.0259858	4Fe-4S binding domain-containing protein
CD630_11041	0.453415	0.0232087	conjugative transposon protein
CD630_05010	0.453787	0.0132654	conjugative transposon protein
CD630_09670	0.453948	0.00134978	hypothetical protein
CD630_05081	0.454231	0.00254488	conjugative transposon protein
CD630_04970	0.454559	0.00444146	conjugative transposon protein
CD630_14980	0.454656	0.000839643	sigA2
CD630_16690	0.455697	0.0384078	multidrug family ABC transporter ATP-binding protein
CD630_08370	0.455873	2.9514e-06	nitroreductase
CD630_07350	0.458005	0.00738306	hypothetical protein
CD630_30220	0.458259	0.0396286	hypothetical protein
CD630_11040	0.460261	5.81914e-05	conjugative transposon protein
CD630_04720	0.461088	0.00103506	iron-sulfur flavoprotein
CD630_10320	0.461313	0.00145539	hypothetical protein
CD630_17110	0.461863	0.00311354	hypothetical protein
CD630_04341	0.462587	0.0286582	conjugative transposon protein
CD630_35210	0.462863	0.00458434	peptidase T
CD630_07890	0.463827	0.000772908	hypothetical protein
CD630_26480	0.463957	0.0109217	hypothetical protein
CD630_04590	0.464633	0.0059053	ABC transporter ATP-binding protein
CD630_32210	0.465087	1.74654e-05	peptidase
CD630_10340	0.465985	0.0121091	mannosyl-glycoprotein endo-beta-N-acetylglucosamidase
CD630_04980	0.466951	0.00632194	cell-division FtsK/SpoIIIE-family protein
CD630_32960	0.467744	0.00243782	pilus assembly ATPase
CD630_10990	0.468546	0.00946192	two-component response regulator
CD630_34560	0.469186	0.00369393	5-formyltetrahydrofolate cyclo-ligase
CD630_18560	0.469626	0.00475303	hydrolase
CD630_19610	0.4705	0.0110995	ABC transporter ATP-binding protein
CD630_16830	0.470667	2.00058e-05	membrane protein
CD630_21760	0.472627	0.0488903	cystine/aminoacid family ABC transporter permease
CD630_12800	0.472816	0.0042549	NifU family iron-sulfur cluster assembly protein
CD630_15920	0.473363	0.0346916	kdpB
CD630_17551	0.473435	0.0242284	HTH-type transcriptional regulator
CD630_11390	0.47349	0.0362162	rnfG
CD630_12200	0.477102	0.00114129	nudF
CD630_10991	0.479297	0.0224736	conjugative transposon protein
CD630_28270	0.480209	0.00515504	MarR family transcriptional regulator
CD630_33510	0.4816	0.0114333	clpP2
CD630_05000	0.482922	0.0072256	antirestriction protein
CD630_11510	0.483615	0.000257002	minE
CD630_13290	0.484183	0.00904458	RNase Y
CD630_12490	0.485752	5.32178e-05	radical SAM protein
CD630_19100	0.486095	0.0342751	eutV
CD630_32840	0.486223	0.00333277	serine protease, HrtA family
CD630_22480	0.486265	0.0121197	hypothetical protein
CD630_01660	0.487028	0.015742	peptidase
CD630_04890	0.488536	0.0151776	phosphoribosylaminoimidazolesuccinocarboxamide synthase
CD630_07360	0.489265	0.0113057	hypothetical protein
CD630_17240	0.489403	0.0266687	hypothetical protein
CD630_16670	0.489684	0.00288849	maltose O-acetyltransferase
CD630_18070	0.49036	0.0124275	NADPH-dependent FMN reductase
CD630_02240	0.490819	0.00539213	purD
CD630_16170	0.491238	0.00958806	GntR family transcriptional regulator
CD630_02180	0.492037	0.0135782	purE
CD630_14920	0.49307	0.0361885	sporulation-associated two-component sensor histidine kinase
CD630_17510	0.493634	0.000238238	cell wall binding protein
CD630_29060	0.494215	0.00362558	hypothetical protein
CD630_01721	0.494351	0.0201836	fdxA
CD630_01930	0.495588	0.00107587	groES
CD630_20730	0.498255	0.00224848	xdhA
CD630_05110	0.4988	0.0123569	tndX
CD630_05101	0.499279	0.0273411	conjugative transposon protein
CD630_05570	0.499323	0.000346651	uridine kinase
CD630_12250	0.500383	0.00094217	pdp
CD630_04250	0.500642	0.0131513	endonuclease relaxase
CD630_05060	0.500701	0.00321667	reverse transcriptase/maturase/endonuclease
CD630_10540	0.500925	0.0076769	bcd2
CD630_04960	0.502417	0.0147301	conjugative transposon protein
CD630_07840	0.503724	0.000577879	N-acetylmuramoyl-L-alanine amidase
CD630_02210	0.505847	0.008829	purG
CD630_13070	0.506614	0.00721504	nusA
CD630_01710	0.50715	0.00185431	rex
CD630_13970	0.507152	0.00830873	hypothetical protein
CD630_10570	0.507606	0.011421	crt2
CD630_17010	0.508432	0.00609612	recQ
CD630_12240	0.508997	0.0104861	pupG
CD630_15170	0.509926	0.00131272	feoB
CD630_15150	0.51317	0.000685379	diguanylate kinase signaling protein
CD630_05080	0.513484	0.0101022	tetM
CD630_10560	0.514315	0.0141776	etfA
CD630_09580	0.514599	0.00331572	hypothetical protein
CD630_15831	0.514621	0.00435757	hypothetical protein
CD630_03960	0.515629	0.028125	hadI
CD630_14580	0.519939	0.00144165	wrbA
CD630_18280	0.520027	0.0101652	ftsH1
CD630_15080	0.521244	0.0119868	iron-sulfur binding protein
CD630_15020	0.522701	0.00250675	deoC
CD630_33830	0.52291	0.0337767	ATPase
CD630_27491	0.524821	0.0113502	agrD
CD630_28420	0.525038	0.02262	nitrilase
CD630_04600	0.525251	0.000269841	ABC transporter permease
CD630_14810	0.525317	0.00517368	tryptophan RNA-binding attenuation protein
CD630_16180	0.525955	0.0124475	multidrug family ABC transporter ATP-binding protein
CD630_01420	0.526388	0.0130214	RNA-binding protein
CD630_04990	0.526533	0.0285058	replication initiation factor
CD630_00270	0.526715	0.0191512	radA
CD630_07390	0.527588	0.0336053	hypothetical protein
CD630_26310	0.527601	0.00864707	glycerol-3-phosphate acyltransferase
CD630_13170	0.52849	0.000636124	hypothetical protein
CD630_15340	0.528982	0.008151	ggt
CD630_26460	0.529746	0.00211647	ftsZ
CD630_06060	0.530865	0.00991427	chloride ion channel protein
CD630_09680	0.531058	0.0334614	hypothetical protein
CD630_05530	0.531095	0.00644346	RNA methyltransferase
CD630_25470	0.532145	0.00243845	hypothetical protein
CD630_11240	0.532262	0.0192595	hypothetical protein
CD630_05100	0.533137	0.0241883	hypothetical protein
CD630_26520	0.534032	0.00176571	spoVE
CD630_32220	0.53548	0.0295919	sdaB
CD630_12790	0.535609	0.0278278	iscS2
CD630_02170	0.537078	0.00994875	nitroreductase
CD630_22490	0.537163	0.0235083	ATPase
CD630_13820	0.539851	0.024397	glpK2
CD630_10960	0.542067	0.0149726	multidrug family ABC transporter permease
CD630_17400	0.545337	0.00778803	glycine/sarcosine/betaine reductase complex component B subunits alpha and beta
CD630_02220	0.547156	0.0274067	purN
CD630_01500	0.547548	0.00101195	peptidase
CD630_17380	0.54934	0.000738414	two-component sensor histidine kinase
CD630_18710	0.550209	0.00192145	oxidoreductase
CD630_12890	0.55062	0.00671134	ribonuclease J family protein
CD630_01520	0.550668	0.0074093	gcp
CD630_05560	0.551339	0.0456613	sugar isomerase / endonuclease
CD630_28970	0.551678	0.0188172	hypothetical protein
CD630_02250	0.551839	0.0068848	purL
CD630_13180	0.555699	0.0418436	pnp
CD630_28800	0.555721	0.0157754	celC
CD630_12190	0.555913	0.000207748	hypothetical protein
CD630_18050	0.556257	0.0409403	scrB
CD630_01780	0.556732	0.0269157	ATPase
CD630_24560	0.557528	0.0203708	sugar family ABC transporter ATP-binding protein
CD630_01770	0.557888	0.00869271	cfa
CD630_22760	0.558143	0.0216215	sodium:alanine symporter
CD630_15370	0.558287	0.0333116	aspB
CD630_36700	0.559469	0.00818183	cysteine desulfurase
CD630_08870	0.562088	0.00478754	GntR family transcriptional regulator
CD630_26970	0.562804	0.0479538	peptidase
CD630_23870	0.564111	0.00970281	alpha-hydroxy acid dehydrogenase
CD630_18190	0.564312	0.0141902	membrane protein
CD630_13960	0.564856	0.00857084	amino acid amidase
CD630_34030	0.564933	0.0104409	formate/nitrite transporter
CD630_11520	0.567037	0.00383694	mrdB
CD630_15230	0.567519	0.000597226	transporter
CD630_10420	0.567535	0.0200052	sbcD
CD630_30640	0.567618	0.00650158	xylA
CD630_01940	0.568492	0.00623062	groEL
CD630_11270	0.569693	0.00745242	membrane protein
CD630_20850	0.569837	0.0353874	dpaL
CD630_08100	0.570722	0.0400942	flavodoxin/nitric oxide synthase
CD630_04360	0.57136	0.00558183	recombinase
CD630_35130	0.571624	0.0402693	pilin protein
CD630_17800	0.572672	0.000844231	methylase
CD630_32070	0.572989	0.014803	multi antimicrobial extrusion protein
CD630_14660	0.573766	0.022462	ABC transporter ATP-binding protein
CD630_17150	0.573894	0.00997292	molybdenum cofactor sulfurase
CD630_36000	0.574776	0.0052886	CheY family two-component response regulator
CD630_00280	0.576886	0.00290394	disA
CD630_20760	0.577251	0.0236184	hypothetical protein
CD630_08560	0.578032	0.0389129	oppD
CD630_07150	0.578107	0.036113	ptb
CD630_10550	0.578695	0.0392132	etfB
CD630_30700	0.578727	0.00358976	xynC
CD630_14910	0.579357	0.000685985	metQ
CD630_01720	0.579717	0.0155744	hypothetical protein
CD630_26300	0.580363	0.0211137	gpsA
CD630_10450	0.583278	0.0352869	sporulation integral membrane protein
CD630_06020	0.583392	0.0029935	hypothetical protein
CD630_36710	0.584185	0.00939158	spo0J
CD630_12230	0.585139	0.00244232	drm
CD630_17820	0.58601	0.00918602	two-component response regulator
CD630_03070	0.586127	0.00484652	chaperone protein
CD630_03980	0.588594	0.0388794	hadC
CD630_35590	0.588879	0.0302657	ftsH2
CD630_31500	0.58929	0.00710033	hypothetical protein
CD630_13090	0.589465	0.00256487	infB
CD630_14450	0.589705	0.0446366	pabA
CD630_17230	0.590006	0.00886736	acyltransferase
CD630_11800	0.590595	0.0495335	fabK
CD630_25621	0.591416	0.0343347	rpmB
CD630_04320	0.592188	0.0275016	multidrug family ABC transporter permease
CD630_15220	0.593672	0.0434033	polysaccharide deacetylase
CD630_28150	0.598599	0.0187529	hypothetical protein
CD630_04560	0.599516	0.0361034	ABC transporter ATP-binding protein
CD630_07810	0.6	0.0400402	penicillin-binding protein
CD630_35690	0.600117	0.0329975	sporulation-specific protease
CD630_21370	0.601045	0.00972016	frr
CD630_11840	0.603091	0.027938	fabF
CD630_12470	0.604687	0.0432954	hypothetical protein
CD630_26510	0.605051	0.00202903	murG
CD630_25340	0.605232	0.034161	ABC transporter ATP-binding protein
CD630_25620	0.605274	0.00462872	hypothetical protein
CD630_03950	0.605352	0.0300935	hadA
CD630_12170	0.606253	0.00314197	family 2 glycosyl transferase
CD630_18670	0.607891	0.0451456	conjugative transposon protein
CD630_08090	0.609286	0.0201734	hypothetical protein
CD630_07440	0.609938	0.0089891	MotA/TolQ/ExbB proton channel
CD630_34870	0.612014	0.018867	rho
CD630_28310	0.612864	0.0296081	adhesin
CD630_02230	0.613074	0.0353882	purH
CD630_36720	0.614756	0.00896396	soj
CD630_10950	0.616298	0.0237221	multidrug family ABC transporter permease
CD630_18600	0.616443	0.0301133	conjugative transposon protein
CD630_18610	0.620858	0.0141934	conjugative transposon protein
CD630_05440	0.621257	0.0419614	ornithine cyclodeaminase
CD630_31490	0.623189	0.0201859	DNA helicase
CD630_25910	0.623544	0.0195552	ltaE
CD630_06890	0.624734	0.0219801	nucleotide phosphodiesterase
CD630_10580	0.625921	0.049709	hbd
CD630_25160	0.62836	0.0474249	ansB
CD630_19320	0.631024	0.0259204	integrase
CD630_27200	0.63424	0.0299562	transporter
CD630_05670	0.635613	0.0120544	hypothetical protein
CD630_14960	0.636553	0.0344337	hypothetical protein
CD630_08120	0.636722	0.0231142	universal stress protein A
CD630_20420	0.644468	0.00891121	TetR family transcriptional regulator
CD630_27190	0.64454	0.0175285	polysaccharide deacetylase
CD630_15350	0.644842	0.0173362	sseA
CD630_12150	0.644942	0.00904416	thiamine diphosphokinase
CD630_11530	0.646024	0.00552548	mgsA
CD630_13230	0.649618	0.0492428	tepA
CD630_16760	0.649921	0.0368864	pcp
CD630_26220	0.650099	0.0427452	sepF
CD630_13410	0.650789	0.0140638	exoA
CD630_10240	0.653615	0.0307352	potA
CD630_27290	0.655566	0.028539	regulator of the sigma(E) factor
CD630_27240	0.65788	0.0161275	polysaccharide deacetylase
CD630_10440	0.657899	0.0359795	membrane protein
CD630_08550	0.659149	0.0422745	oppA
CD630_19870	0.659886	0.0217213	cell wall binding protein
CD630_17840	0.660093	0.02436	truA2
CD630_00170	0.661156	0.024798	DNA binding protein
CD630_09000	0.661521	0.0111392	opuCA
CD630_10720	0.665136	0.0253973	aminopeptidase 1
CD630_14090	0.666316	0.0268735	competence damage-inducible protein A
CD630_12810	0.668503	0.0409846	mnmA
CD630_28260	0.669513	0.039319	oxidoreductase
CD630_01430	0.66971	0.0487043	secA1
CD630_07510	0.674741	0.0430168	amino acid family ABC transporter permease
CD630_00180	0.674862	0.0447797	recR
CD630_36250	0.685667	0.0371851	signaling protein
CD630_16140	0.694043	0.0462034	ABC transporter ATP-binding protein
CD630_17850	0.71628	0.0499148	argG
CD630_12180	0.724914	0.0371529	glycosyl transferase family protein
CD630_21080	1.39013	0.0348602	MATE family drug/sodium antiporter
CD630_24980	1.42422	0.0238443	dacF
CD630_27920	1.42997	0.0128896	secA2
CD630_19750	1.43113	0.0492216	miaA
CD630_26330	1.44982	0.0494424	hypothetical protein
CD630_24480	1.46456	0.044122	MiaB-like tRNA modifying protein
CD630_34010	1.47387	0.0290742	phosphoesterase
CD630_31540	1.49667	0.0278429	transcriptional regulator
CD630_22060	1.50193	0.0377628	aldH
CD630_28400	1.52135	0.0488341	serS1
CD630_34710	1.52968	0.0238317	atpH
CD630_23880	1.52991	0.0210517	peptidoglycan-binding/hydrolysing protein
CD630_25760	1.53044	0.00494018	ribosome biogenesis GTPase
CD630_10170	1.53696	0.0461778	multidrug family ABC transporter ATP-binding protein/permease
CD630_28550	1.54733	0.0281995	NAD(P)-binding oxidoreductase
CD630_00160	1.54968	0.0306194	dnaX
CD630_28190	1.55076	0.0393133	amino acid racemase
CD630_34720	1.56657	0.0496168	atpF
CD630_25200	1.58199	0.0183277	conjugative transposon antibiotic resistance protein
CD630_27650	1.58627	0.00659551	LytR family transcriptional regulator
CD630_36611	1.59259	0.0497356	rpsR
CD630_24070	1.59335	0.0398229	multidrug efflux pump
CD630_33220	1.60142	0.043333	hypothetical protein
CD630_30420	1.60964	0.0292892	membrane protein
CD630_10110	1.61153	0.0346924	nagB
CD630_18340	1.61298	0.0399592	aroA
CD630_23190	1.61737	0.0292517	rpe
CD630_20540	1.62051	0.0057034	lysC
CD630_10100	1.62198	0.030836	nagA
CD630_03400	1.6228	0.0287347	hypothetical protein
CD630_34490	1.62325	0.0189785	phosphosugar isomerase
CD630_12560	1.62463	0.0152933	trmD
CD630_27330	1.63226	0.0422615	pyridoxal phosphate-dependent transferase
CD630_19710	1.63317	0.0446334	hypothetical protein
CD630_00950	1.63424	0.00370174	rpsM
CD630_20530	1.6495	0.0152758	lysA
CD630_08820	1.65215	0.0056131	glgC
CD630_27320	1.66286	0.0337207	sigma-54 dependent transcriptional regulator
CD630_32270	1.66349	0.0275333	dapH
CD630_05470	1.66706	0.0363171	beta-lactams repressor
CD630_00801	1.66884	0.0188686	rpmC
CD630_21900	1.67427	0.0110176	cyclomaltodextrinase
CD630_02730	1.6827	0.0151393	htpG
CD630_16120	1.68591	0.0119009	amidohydrolase
CD630_36290	1.68714	0.0448953	PTS system ascorbate-specific transporter subunit IIC
CD630_02600	1.68763	0.0367471	fliP
CD630_02620	1.68786	0.0262569	flhB
CD630_24770	1.6888	0.00627036	hypothetical protein
CD630_05490	1.70487	0.00904212	hypothetical protein
CD630_28180	1.70905	0.0414848	multidrug family ABC transporter ATP-binding protein/permease
CD630_34620	1.72046	0.0252633	antitoxin endoAI
CD630_27740	1.72775	0.0215729	family 2 glycosyl transferase
CD630_21000	1.73017	0.0463964	xdhC
CD630_25800	1.73133	0.00381982	23S rRNA (adenine(2503)-C(2))-methyltransferase RlmN
CD630_17610	1.73728	0.00196274	phenazine biosynthesis PhzC/PhzF protein
CD630_26260	1.74384	0.0220104	hypothetical protein
CD630_34610	1.74517	0.0183037	mRNA interferase
CD630_21560	1.7455	0.0253007	thiH
CD630_06880	1.74613	0.0409423	hypothetical protein
CD630_21350	1.7555	0.0147793	A
CD630_15840	1.75731	0.0435951	ROK family transcriptional regulator
CD630_26180	1.76119	0.012115	ileS
CD630_22350	1.78138	0.037338	RpiR family transcriptional regulator
CD630_08290	1.78784	0.00404893	metallo-beta-lactamase superfamily protein
CD630_16460	1.78855	0.00346776	peptidase
CD630_19960	1.78927	0.0409865	AraC family transcriptional regulator
CD630_22540	1.79882	0.00909032	Asp/Glu racemase
CD630_05410	1.80127	0.0437785	cheR
CD630_01080	1.8037	0.0148377	nrdD
CD630_31660	1.80491	0.0285343	HxlR family transcriptional regulator
CD630_15420	1.81492	0.00490012	hypothetical protein
CD630_22600	1.8181	0.00777707	major facilitator superfamily transporter
CD630_15850	1.82573	0.0107278	N-acetylglucosamine kinase NAGK-like
CD630_31760	1.82801	0.00924835	glnF
CD630_36060	1.82991	0.0030317	hydrolase
CD630_31250	1.83078	0.01989	bglF
CD630_03930	1.8318	0.00445905	membrane protein
CD630_02500	1.83185	0.00180237	fliH
CD630_35820	1.83293	0.000106084	pseudouridine synthase RsuA-like protein
CD630_22730	1.83415	0.00940407	sporulation integral membrane protein
CD630_32180	1.84259	0.0127	hypothetical protein
CD630_21650	1.8451	0.00410392	HTH-type transcriptional regulator
CD630_30150	1.8516	0.0174393	PTS system mannose-specfic transporter subunit IIA
CD630_33590	1.85181	0.00569972	ABC transporter ATP-binding protein
CD630_36410	1.85749	0.0339674	hypothetical protein
CD630_06190	1.8679	0.0295804	hypothetical protein
CD630_21220	1.87221	0.0148839	cations transporter
CD630_26900	1.87523	0.0125979	membrane-associated phosphatase
CD630_31890	1.8767	0.0377804	NADPH-dependent FMN reductase
CD630_23700	1.8786	0.0039354	nadC
CD630_24910	1.88922	0.0264194	pmi
CD630_02320	1.89046	0.00485486	flgL
CD630_36330	1.8918	0.0258787	membrane protein
CD630_01090	1.8919	0.0255609	nrdG
CD630_12930	1.89328	0.00787805	AraC family transcriptional regulator
CD630_22630	1.89421	0.000858655	prsA
CD630_18230	1.89978	0.0490149	hypothetical protein
CD630_02310	1.89994	0.00799353	flgK
CD630_09870	1.90255	0.0335632	hydrolase
CD630_21550	1.90719	0.00198861	bioB
CD630_00380	1.90799	0.032651	acoC
CD630_36430	1.90946	0.0437699	dihydroorotase
CD630_18360	1.91479	0.043857	pheA
CD630_33600	1.91659	0.0107002	two-component response regulator
CD630_36020	1.92204	0.00220291	ATPase
CD630_33940	1.92218	0.0344228	pyk
CD630_21160	1.92424	0.0186313	bipA
CD630_02490	1.92975	0.000886761	fliG
CD630_32310	1.94217	0.00239682	hpt
CD630_33170	1.94257	0.0436521	fdhF
CD630_29440	1.94356	0.0469698	recombination function protein
CD630_02710	1.94588	0.00409074	fliN
CD630_27550	1.94666	0.0344973	ptsI
CD630_03920	1.95131	4.35312e-05	radical SAM family protein
CD630_21960	1.95318	0.00681549	succinyl-CoA synthetase-like ATP-binding protein
CD630_26890	1.95986	0.00613361	lipoprotein
CD630_35970	1.96082	0.0457445	S-adenosyl-L-methionine dependent methionine synthase
CD630_27410	1.96843	0.000180235	hemZ
CD630_23480	1.98142	0.0370081	grdD
CD630_17600	1.98558	0.00456983	iron-sulfur protein
CD630_10730	1.99137	0.00174277	GntR family transcriptional regulator
CD630_20280	1.99425	0.000629558	aspartate racemase RacX
CD630_10750	1.99621	0.015624	BtpA family membrane complex biogenesis protein
CD630_23540	2.00237	0.0358431	grdE
CD630_23570	2.0153	0.00344723	grdX
CD630_32040	2.01705	0.00758461	membrane protein
CD630_35360	2.01964	0.0220238	phnI
CD630_00930	2.02322	0.0365413	50S ribosomal protein L14E/L6E/L27E-like protein
CD630_12680	2.03844	0.0181279	multidrug family ABC transporter ATP-binding protein
CD630_34760	2.04149	0.0494028	atpZ
CD630_02110	2.07817	0.0332165	licC
CD630_21190	2.0839	0.000198456	thrB
CD630_14080	2.0873	7.30604e-06	ddl
CD630_19690	2.09015	0.00101651	oligonucleotide binding regulator
CD630_20700	2.09415	0.0438078	hypothetical protein
CD630_02340	2.09962	0.000265338	csrA
CD630_23710	2.10772	0.00520911	nadB
CD630_32060	2.11104	0.0177631	membrane protein
CD630_24850	2.1153	0.0189637	Xaa-Pro aminopeptidase
CD630_21540	2.12029	1.31924e-05	[FeFe] hydrogenase H-cluster maturation GTPase HydF
CD630_08310	2.12127	0.0127042	ATP-dependent RNA helicase
CD630_29300	2.1232	0.0433867	anti-repressor protein
CD630_24570	2.12321	0.0423614	hypothetical protein
CD630_34630	2.12383	0.0010759	alr2
CD630_26280	2.12388	0.00265712	hypothetical protein
CD630_00390	2.12552	0.0252845	acoL
CD630_36420	2.12937	0.0170192	selenocysteine synthase
CD630_06220	2.14323	0.000429576	hypothetical protein
CD630_34950	2.14979	0.0169143	RNA-binding S4 domain-containing protein
CD630_22340	2.15075	0.0491887	Crp family transcriptional regulator
CD630_21130	2.15834	0.0296948	two-component sensor histidine kinase
CD630_29610	2.15972	0.00559924	hypothetical protein
CD630_12750	2.1618	2.46432e-05	codY
CD630_31910	2.16252	0.000414894	oxidoreductase
CD630_31650	2.16628	0.00044308	hypothetical protein
CD630_15970	2.16857	0.0327434	hypothetical protein
CD630_16540	2.1699	0.000177996	lipoate-protein ligase
CD630_10150	2.17462	0.048587	two-component sensor histidine kinase
CD630_08850	2.17677	8.6564e-05	glgP
CD630_02530	2.1778	0.00190475	fliK
CD630_24080	2.18016	9.05135e-05	multidrug efflux pump
CD630_27040	2.18152	0.0148207	permease
CD630_02470	2.18337	0.047631	fliE
CD630_27770	2.18385	0.0342022	membrane protein
CD630_10760	2.1869	0.00352602	PTS system mannose/fructose/sorbose transporter subunit IIB
CD630_02290	2.19048	0.0262923	flgM
CD630_22400	2.19255	0.0201941	nanA
CD630_22390	2.1939	0.0156992	SSS family Na+/solute symporter
CD630_28630	2.19555	0.000683654	sigma-54 dependent transcriptional regulator
CD630_31730	2.20741	0.0211085	pgk
CD630_31710	2.20809	0.0193047	gpmI
CD630_02700	2.21386	0.000123899	fliM
CD630_31260	2.22842	0.00567322	bglG
CD630_35310	2.2414	0.0427884	polymerase/histidinol phosphatase-like protein
CD630_23320	2.24437	0.0113945	mtlF
CD630_02370	2.25046	4.93493e-05	fliD
CD630_23720	2.25848	3.99471e-05	nadA
CD630_15470	2.25984	0.00345606	hisZ
CD630_31750	2.27644	0.0163123	cggR
CD630_25310	2.28322	0.000856194	membrane protein
CD630_15060	2.2841	0.0331144	MATE family drug/sodium antiporter
CD630_25290	2.28842	0.0377855	hypothetical protein
CD630_30470	2.29083	0.0441348	hypothetical protein
CD630_33660	2.29663	0.0106213	hypothetical protein
CD630_34640	2.29676	0.000698084	hypothetical protein
CD630_24510	2.2985	0.0271778	CRISPR-associated ATP-dependent helicase
CD630_28290	2.30515	0.0319136	membrane protein
CD630_12690	2.3179	0.000654424	two-component response regulator
CD630_27530	2.32747	0.00925798	signaling protein
CD630_17660	2.33039	0.040623	lipoprotein
CD630_08750	2.33163	0.00374669	sugar family ABC transporter permease
CD630_31720	2.33281	0.0123693	tpi
CD630_33130	2.33738	0.00596444	hydN1
CD630_21990	2.35044	0.0479836	ferredoxin/flavodoxin oxidoreductase subunit alpha
CD630_35250	2.35435	0.0127946	iron family ABC transporter substrate-binding protein
CD630_06160	2.36461	0.00279036	MerR family transcriptional regulator
CD630_21450	2.36701	0.0171613	DNA mismatch repair protein
CD630_11720	2.36941	0.00963228	etfA
CD630_25420	2.37065	0.0237452	hypothetical protein
CD630_22740	2.37069	0.0461658	hypothetical protein
CD630_02650	2.37135	0.00401101	flhG
CD630_25210	2.37233	0.00134736	leuS
CD630_36051	2.38025	0.0147745	ferredoxin
CD630_30160	2.38129	0.049455	PTS operon transcription antiterminator
CD630_35830	2.38238	8.94261e-06	MerR family transcriptional regulator
CD630_36400	2.3872	0.000324942	ribokinase family sugar kinase
CD630_30260	2.40263	0.0369534	hypothetical protein
CD630_17190	2.40629	0.000136503	tlpB
CD630_25690	2.41194	0.00111952	alpha-mannosidase
CD630_21980	2.41405	0.0225749	ferredoxin/flavodoxin oxidoreductase subunit beta
CD630_23310	2.41587	0.044767	mtlD
CD630_08740	2.41642	0.0365915	sugar family ABC transporter ATP-binding protein
CD630_28390	2.41849	0.0154622	two-component sensor histidine kinase
CD630_24860	2.41907	0.00497142	PTS system fructose-like transporter subunit IIC
CD630_36270	2.43922	0.00255453	dapA4
CD630_30620	2.4405	0.0364635	RpiR family transcriptional regulator
CD630_22410	2.44425	0.0125751	nanE
CD630_23550	2.44689	0.00152844	trxA2
CD630_22700	2.45408	0.000115809	fruK
CD630_08860	2.45459	0.000581354	alpha-amylase
CD630_34060	2.45738	0.00112214	iron-only hydrogenase electron-transferring subunit HymB-like protein
CD630_01070	2.45766	6.44627e-06	aspC
CD630_35760	2.4625	2.00192e-05	major facilitator superfamily transporter
CD630_01380	2.46343	0.0317162	glycine/sarcosine/betaine reductase B
CD630_08840	2.46881	0.00189564	glgA
CD630_33140	2.47896	0.00229543	hydA
CD630_26270	2.48099	0.0416704	hypothetical protein
CD630_08830	2.48232	5.79929e-05	glgD
CD630_02350	2.48315	0.00115963	fliS1
CD630_05630	2.51621	0.0266715	iron-sulfur cluster-binding protein
CD630_06170	2.5213	0.0460509	membrane protein
CD630_24840	2.54198	0.00524469	pyridoxal phosphate-dependent transferase
CD630_30120	2.55576	7.14457e-05	alpha-mannosidase
CD630_20720	2.55781	0.0027794	transposase
CD630_31900	2.56128	0.00085736	MerR family transcriptional regulator
CD630_35750	2.56193	0.00708707	sodium:solute symporter
CD630_21240	2.56261	0.0058898	malate transporter
CD630_35770	2.56893	0.000907905	mdeA
CD630_27160	2.57693	0.0107212	hypothetical protein
CD630_33190	2.58667	0.00847703	membrane protein
CD630_18390	2.58882	0.0451507	tyrC
CD630_31740	2.59875	0.0106185	gapA
CD630_10530	2.60605	0.00413277	oligonucleotide binding protein
CD630_34400	2.6205	0.0083971	glycoside hydrolase-type carbohydrate-binding protein
CD630_15490	2.62181	0.0123616	hisC
CD630_35270	2.63314	0.00267327	iron family ABC transporter ATP-binding protein
CD630_28340	2.64586	0.000209288	glyA
CD630_32770	2.65218	0.00400501	PTS system mannose/fructose/sorbose transporter subunit IIC
CD630_23970	2.66232	0.0224526	exonuclease
CD630_15820	2.66822	4.74695e-05	hisD
CD630_18970	2.66894	0.00462126	hypothetical protein
CD630_26670	2.66922	0.000210173	ptsG-BC
CD630_29410	2.68315	0.0237284	single-strand DNA-binding protein
CD630_23250	2.68608	0.00492658	PTS system fructose/mannitol family transporter subunit IIC
CD630_02380	2.69548	0.00573439	hypothetical protein
CD630_26790	2.70138	0.00202953	bdhA
CD630_25320	2.70309	0.000133837	alanine--glyoxylate transaminase
CD630_18770	2.70902	0.034298	vncS
CD630_19300	2.71682	0.000183109	hypothetical protein
CD630_34070	2.72896	0.00074461	iron-only hydrogenase catalytic subunit HymC-like protein
CD630_29590	2.73666	0.00119427	atpK
CD630_22840	2.74116	0.0242054	hypothetical protein
CD630_24170	2.75684	0.000243505	PTS system glucitol/sorbitol-specific transporter subunit IIB
CD630_36090	2.75827	0.00326525	hypothetical protein
CD630_21180	2.76149	9.00757e-05	thrC
CD630_31080	2.76843	0.0309729	membrane protein
CD630_25810	2.7686	0.00556552	rsmB
CD630_02580	2.77056	0.00552532	fliL
CD630_13870	2.77804	0.0006799	allophanate hydrolase subunit 2
CD630_02330	2.78017	0.00484964	fliW
CD630_33210	2.78105	0.00855422	hypothetical protein
CD630_25560	2.78349	0.000211574	PTS system fructose/mannitol-family transporter subunit IIAB
CD630_11560	2.78656	0.00229824	hypothetical protein
CD630_26640	2.79651	1.57847e-06	murE
CD630_07120	2.80194	0.0160715	hypothetical protein
CD630_07121	2.80842	0.0239709	hypothetical protein
CD630_27080	2.80959	0.0377015	aroE2
CD630_31871	2.811	0.000186037	hypothetical protein
CD630_36130	2.83595	0.00804566	hypothetical protein
CD630_32750	2.83932	0.00427113	phosphosugar isomerase
CD630_24740	2.86169	0.0213378	DNA polymerase III subunit delta
CD630_17640	2.8652	1.82501e-05	phenylalanine--tRNA ligase subunit beta
CD630_17180	2.86655	7.94059e-06	hydantoinase
CD630_32320	2.87095	0.000371316	hypothetical protein
CD630_26800	2.88816	0.000681908	permease
CD630_20480	2.89606	7.26985e-09	RpiR family transcriptional regulator
CD630_31410	2.8989	0.0334545	membrane protein
CD630_20710	2.90965	0.000591886	hypothetical protein
CD630_28380	2.91178	0.00162606	two-component response regulator
CD630_35260	2.91958	0.000955606	iron family ABC transporter permease
CD630_23140	2.92362	0.00395871	hypothetical protein
CD630_14182	2.92389	0.0387158	hypothetical protein
CD630_29340	2.92463	0.0311055	hypothetical protein
CD630_02360	2.9267	1.35153e-06	fliS2
CD630_02660	2.93038	0.0102174	fliA
CD630_21010	2.93541	4.51277e-07	xdhB
CD630_34050	2.93665	0.000130285	iron-only hydrogenase electron-transferring subunit HymA-like protein
CD630_31370	2.94539	0.00077805	bglF
CD630_30830	2.94689	0.031212	PTS operon transcription antiterminator
CD630_17151	2.94907	0.0482723	hypothetical protein
CD630_01760	2.94973	0.00384477	oxidoreductase NAD/FAD binding subunit
CD630_15590	2.9576	0.018276	rsiV
CD630_23330	2.99666	0.00422543	mtlR
CD630_08780	2.99864	0.000238691	sugar-specific ABC transporter permease
CD630_36280	2.99923	2.12938e-05	phosphosugar isomerase
CD630_23580	3.0025	1.27229e-05	oligoendopeptidase-like protein
CD630_00450	3.00564	0.00356125	sugar-phosphate aldolase
CD630_28410	3.00915	0.00369514	amidohydrolase
CD630_29350	3.02738	0.0376966	hypothetical protein
CD630_02270	3.0388	0.0286765	hypothetical protein
CD630_13840	3.04742	7.02053e-05	LamB/YcsF family protein
CD630_29360	3.05269	0.0228424	hypothetical protein
CD630_03890	3.06111	1.07496e-06	bglA
CD630_31000	3.062	0.00175049	C4-dicarboxylate anaerobic carrier
CD630_06720	3.06441	0.0101893	hypothetical protein
CD630_00430	3.06456	8.73397e-05	PTS system galactitol-specific transporter subunit IIC
CD630_32760	3.0691	0.00912752	PTS system mannose/fructose/sorbose transporter subunit IID
CD630_32410	3.06985	0.00137112	prdB
CD630_27110	3.07105	0.00936021	LysR family transcriptional regulator
CD630_11730	3.07958	2.2467e-05	FAD-linked oxidase
CD630_31160	3.0937	8.61297e-06	bglF
CD630_35380	3.09529	0.0149526	phnG
CD630_17170	3.1056	2.57392e-05	hypothetical protein
CD630_32380	3.10713	0.00171773	proline reductase PrdE-like protein
CD630_03900	3.11166	0.000139431	bglG
CD630_13850	3.11301	1.70105e-05	hypothetical protein
CD630_17040	3.12473	0.000645651	thiG
CD630_24160	3.12673	0.00875102	PTS operon transcription antiterminator
CD630_29600	3.12694	3.39442e-07	atpI
CD630_12950	3.13665	0.0147525	scpA
CD630_35730	3.14545	0.0124964	hypothetical protein
CD630_15461	3.15643	0.0345692	hypothetical protein
CD630_03541	3.16151	2.74527e-06	membrane protein
CD630_05900	3.17749	4.63215e-09	hypothetical protein
CD630_12670	3.21128	0.0244876	multidrug family ABC transporter permease
CD630_34650	3.21653	4.72589e-07	hypothetical protein
CD630_21340	3.2187	0.000208292	signaling protein
CD630_23890	3.23613	0.00055667	beta-lactams signal-transducer
CD630_03880	3.24283	6.8249e-06	bglF
CD630_30990	3.24373	0.000522652	amidohydrolase
CD630_22380	3.25677	0.0217981	hypothetical protein
CD630_05890	3.28377	1.2222e-07	hypothetical protein
CD630_02720	3.28569	0.00720131	hypothetical protein
CD630_24880	3.29088	0.000778315	PTS system fructose-like transporter subunit IIA
CD630_32390	3.30529	0.00055351	prdE
CD630_23590	3.32385	4.17201e-05	HAD superfamily hydrolase
CD630_29660	3.32725	0.000846685	adhE
CD630_32470	3.32844	1.20649e-05	prdC
CD630_32440	3.33279	0.000207525	prdA
CD630_22290	3.36651	0.00047817	membrane protein
CD630_29550	3.37342	6.65389e-05	atpB
CD630_34660	3.38483	0.000232027	acpS
CD630_25300	3.39342	0.00781405	AraC family transcriptional regulator
CD630_24260	3.4051	0.0126285	buk1
CD630_17650	3.4056	0.0013274	NUDIX family hydrolase
CD630_14290	3.42011	0.00869158	acyl-CoA N-acyltransferase
CD630_36160	3.42804	7.55862e-11	potassium/proton antiporter
CD630_09950	3.48094	2.82162e-05	serA
CD630_31150	3.49022	5.21367e-08	bglA
CD630_30310	3.49101	2.57451e-07	PTS operon transcription antiterminator
CD630_32430	3.50062	1.04745e-05	hypothetical protein
CD630_24900	3.50192	5.25606e-05	peptidase
CD630_24050	3.52088	0.00958834	MarR family transcriptional regulator
CD630_27970	3.53542	0.000993583	calcium-binding adhesion protein
CD630_28720	3.53762	0.0003328	uxaA
CD630_07670	3.54089	0.00171049	srlB
CD630_32370	3.54147	2.73619e-05	prdF
CD630_16300	3.57403	0.00509998	membrane protein
CD630_00310	3.59333	0.014711	AraC family transcriptional regulator
CD630_32400	3.59376	0.000177558	prdD
CD630_27960	3.64822	0.000274285	cell surface protein
CD630_29560	3.65148	3.02256e-06	atpA
CD630_29540	3.66367	1.70998e-07	atpD
CD630_13860	3.68041	1.20982e-07	allophanate hydrolase subunit 1
CD630_28700	3.69296	2.86496e-05	kdgT1
CD630_31360	3.74815	6.2597e-09	bglA
CD630_06380	3.75553	0.0191675	hypothetical protein
CD630_31580	3.75877	4.00198e-08	TRAP family transcriptional regulator
CD630_33160	3.82339	0.00028203	fdhD
CD630_22000	3.83554	0.00202121	hisC
CD630_21570	3.84829	0.000535181	hypothetical protein
CD630_07420	3.86699	0.00101226	ethanolamine utilization protein EutH
CD630_23260	3.88967	0.00347713	PTS system fructose/mannitol family transporter subunit IIB
CD630_02120	3.893	1.6952e-06	sulfatase
CD630_22991	3.92137	0.00902454	hypothetical protein
CD630_23240	3.95952	0.000255436	sugar-phosphate dehydrogenase
CD630_28440	3.96774	4.4441e-05	MarR family transcriptional regulator
CD630_02670	3.98285	0.000509174	flagellar protein
CD630_17900	3.99939	0.0104548	exonuclease
CD630_30740	4.00877	0.000834868	tagatose-bisphosphate aldolase
CD630_32780	4.01036	0.0112181	PTS system mannose/fructose/sorbose transporter subunit IIA
CD630_30270	4.03686	5.07863e-05	PTS system glucose-like transporter subunit IIA
CD630_30950	4.0374	1.75889e-11	bglA
CD630_33150	4.05775	1.98355e-07	hydN2
CD630_29561	4.0589	3.94008e-08	atpF
CD630_23230	4.06227	0.000160395	sugar-phosphate dehydrogenase
CD630_02300	4.12904	7.97676e-06	flagellar biosynthesis protein
CD630_02590	4.13301	0.00292513	fliZ
CD630_26660	4.14609	2.27129e-14	ptsG-A
CD630_12380	4.1894	0.0299808	hypothetical protein
CD630_16640	4.19296	2.40643e-07	transcriptional regulator
CD630_33151	4.20673	0.0017682	hypothetical protein
CD630_29720	4.20719	0.00604271	hypothetical protein
CD630_21631	4.22074	0.0483899	hypothetical protein
CD630_11710	4.23652	4.66495e-08	etfB
CD630_30020	4.2565	0.00250949	uxaA
CD630_29580	4.2659	1.01194e-09	atpE
CD630_31450	4.28656	2.44354e-06	serine-aspartate repeat-containing protein SdrF
CD630_02410	4.30688	0.000406701	phosphoserine phosphatase
CD630_26680	4.36591	8.93306e-05	transcription antiterminator
CD630_30960	4.39039	1.65656e-12	bglA
CD630_30040	4.39579	0.00125753	kdgT2
CD630_17160	4.3996	3.86972e-09	permease
CD630_02280	4.41333	0.00286655	fliN
CD630_11700	4.41574	1.30926e-08	hypothetical protein
CD630_30480	4.42627	6.24803e-07	PTS system lactose/cellobiose-family transportersubunit IIC
CD630_18860	4.4718	0.0142979	PadR family transcriptional regulator
CD630_15810	4.49979	0.000654876	hypothetical protein
CD630_23270	4.50392	0.000205159	PTS system fructose/mannitol family transporter subunit IIA
CD630_36150	4.53646	1.12647e-07	MerR family transcriptional regulator
CD630_09960	4.58471	1.67034e-08	hypothetical protein
CD630_30060	4.60332	0.000720197	alcohol dehydrogenase
CD630_24180	4.65347	8.35975e-05	PTS system glucitol/sorbitol-specific transporter subunit IIC
CD630_17281	4.70841	0.0164505	hypothetical protein
CD630_09880	4.75177	0.00349532	hypothetical protein
CD630_02420	4.77076	5.86388e-11	hypothetical protein
CD630_20320	4.80389	3.44339e-05	argB
CD630_14240	4.82387	0.000494511	hypothetical protein
CD630_30030	4.88714	0.000826318	SAF domain-containing protein
CD630_30300	5.01634	2.13753e-07	PTS system glucose-like transporter subunit IIBC
CD630_08770	5.05906	1.13079e-07	sugar family ABC transporter ATP-binding protein
CD630_15800	5.13518	7.66614e-05	hom2
CD630_30000	5.23161	3.20248e-05	dapA1
CD630_21050	5.23333	2.54679e-06	multidrug family ABC transporter ATP-binding protein
CD630_19890	5.2667	0.0118089	membrane protein
CD630_30970	5.27658	2.85836e-12	bglF
CD630_26170	5.33049	2.18954e-05	membrane protein
CD630_30010	5.42301	0.000242875	hydrolase/isomerase/hydratase
CD630_28370	5.46573	7.45982e-05	membrane protein
CD630_29570	5.47565	7.44135e-16	atpC
CD630_31170	5.49802	8.82549e-07	bglG
CD630_32360	5.52719	1.44891e-06	membrane protein
CD630_17970	5.53876	9.79813e-07	coenzyme A disulfide reductase
CD630_33690	5.63274	0.00287444	hypothetical protein
CD630_30280	5.63299	1.27895e-08	phosphosugar isomerase
CD630_24890	5.64496	3.65375e-13	PTS operon transcription antiterminator
CD630_25120	5.65416	2.89548e-07	PTS system glucose-like transporter subunit IIA
CD630_18311	5.66707	0.000229864	hypothetical protein
CD630_26650	5.7244	1.16778e-06	AraC family transcriptional regulator
CD630_17511	5.8016	0.001425	hypothetical protein
CD630_06640	5.81083	1.02934e-10	tcdC
CD630_31380	5.86205	0.000223688	bglG
CD630_07400	5.87854	3.95548e-05	pyridoxal phosphate-dependent aminotransferase
CD630_16650	5.89841	8.84762e-09	cysM
CD630_22520	5.93103	2.43274e-13	kamA
CD630_03520	5.97165	6.33316e-11	transcriptional regulator
CD630_28710	5.98258	3.45896e-09	SAF domain-containing protein
CD630_21680	6.01888	2.42527e-12	hcp
CD630_26780	6.02855	2.53553e-08	scoB
CD630_02400	6.03589	0.000142044	glycosyltransferase
CD630_08320	6.10614	6.45335e-14	Re-citrate synthase
CD630_28620	6.12484	3.37473e-08	peptidase
CD630_09290	6.15156	0.0125658	hypothetical protein
CD630_30500	6.27894	0.00479666	membrane protein
CD630_08760	6.29198	6.05793e-09	sugar family ABC transporter substrate-binding protein
CD630_15650	6.32844	5.94682e-12	ilvC
CD630_21640	6.47444	3.3115e-35	ldh
CD630_26760	6.52305	8.83532e-09	thlA2
CD630_23730	6.59291	3.16483e-22	CstA-like carbon starvation protein
CD630_34580	6.60023	6.27619e-20	membrane protein
CD630_24230	6.74109	2.38738e-08	major facilitator superfamily transporter
CD630_25020	6.81039	8.55541e-32	pyridoxal phosphate-dependent transferase
CD630_17960	6.8853	1.14062e-07	nitrite and sulfite reductase subunit
CD630_30980	6.88899	0.00014229	bglG
CD630_01631	6.98212	0.0041669	hypothetical protein
CD630_00440	6.99368	0.00156037	hypothetical protein
CD630_25070	7.01996	1.45379e-10	hypothetical protein
CD630_22010	7.10949	8.92261e-07	major facilitator superfamily transporter
CD630_24240	7.18811	3.35464e-07	pyridoxal phosphate-dependent transferase
CD630_24250	7.23923	0.00023661	ptb
CD630_21040	7.24368	3.67273e-05	ABC transporter permease
CD630_26770	7.3213	5.63596e-06	scoA
CD630_28590	7.35667	1.03294e-11	D-aminoacylase
CD630_21690	7.36255	2.55709e-11	iron-sulfur binding protein
CD630_09461	7.42747	0.0035178	hypothetical protein
CD630_03530	7.48479	4.26897e-20	hypothetical protein
CD630_30290	7.52016	7.29654e-14	malY
CD630_06180	7.53287	8.17724e-05	LytR family transcriptional regulator
CD630_08330	7.54929	7.09934e-14	acnB
CD630_30750	7.59968	2.08031e-07	tagABC
CD630_28280	7.63879	5.3831e-06	aspartate aminotransferase
CD630_15660	7.81572	1.9084e-18	ilvB
CD630_25080	7.91688	1.07464e-11	AraC family transcriptional regulator
CD630_01600	7.97769	0.00277642	two-component response regulator
CD630_07410	8.0273	1.53876e-05	glpK1
CD630_03350	8.06095	0.000259908	hypothetical protein
CD630_05240	8.10931	1.87153e-13	peptidase
CD630_02880	8.21308	8.20889e-06	PTS system mannose/fructose/sorbose transporter subunit IIC
CD630_28600	8.22695	5.97958e-13	membrane protein
CD630_08340	8.23301	6.77844e-17	icd
CD630_27020	8.31196	5.55713e-20	brnQ
CD630_33670	8.42259	3.66884e-08	hypothetical protein
CD630_02430	8.54542	2.52091e-11	hypothetical protein
CD630_25090	8.70358	5.02971e-10	glycoside hydrolase
CD630_28610	8.71509	2.96042e-13	membrane protein
CD630_02440	8.83067	5.9702e-10	CDP-glycerol:poly(glycerophosphate) glycerophosphotransferase
CD630_30760	8.84286	4.63209e-06	tagK
CD630_02870	9.13288	9.8926e-07	PTS system mannose/fructose/sorbose transporter subunit IIB
CD630_02900	9.30454	7.16453e-07	hypothetical protein
CD630_20140	9.33077	1.77717e-21	ilvD
CD630_02890	9.78775	5.43967e-07	PTS system mannose/fructose/sorbose transporter subunit IID
CD630_18030	9.98682	8.84319e-42	cell wall-binding protein
CD630_20330	10.0961	1.31099e-07	argJ
CD630_25100	10.3755	7.98041e-13	PTS system glucose-like transporter subunit IIBC
CD630_12590	10.3962	9.05938e-16	brnQ-1
CD630_10860	10.6408	3.64536e-17	peptidase
CD630_02910	10.8314	3.39285e-13	peptidase
CD630_25110	10.9331	7.55233e-06	PTS operon transcription antiterminator
CD630_20340	11.2764	1.47521e-09	argC
CD630_28350	11.466	5.93095e-15	abgT
CD630_20300	12.0352	1.604e-06	argF
CD630_15640	12.5966	4.41025e-08	hypothetical protein
CD630_10850	12.9173	7.33091e-28	membrane protein
CD630_18020	13.2858	2.06127e-12	metallo-beta-lactamase superfamily hydrolase
CD630_05280	13.8474	1.65526e-14	amidohydrolase
CD630_02860	13.9492	1.71159e-13	PTS system mannose/fructose/sorbose transporter subunit IIA
CD630_05300	15.6499	6.31901e-12	membrane protein
CD630_20310	16.3614	2.21461e-14	argM
CD630_02840	16.5313	8.79247e-14	PTS system mannose/fructose/sorbose transporter subunit IIA
CD630_26810	17.5997	1.16694e-17	sporulation protein
CD630_05770	20.7505	5.94424e-35	hypothetical protein
CD630_10120	22.2782	1.71952e-08	membrane protein
CD630_03340	24.0938	1.93498e-25	adhE
CD630_02850	25.1233	3.91218e-27	PTS system mannose/fructose/sorbose transporter subunit IIB
CD630_05290	26.2638	2.30205e-20	membrane protein
CD630_20091	30.7628	1.6709e-12	hypothetical protein
CD630_09920	31.507	7.65751e-48	leuB
CD630_09900	32.9554	2.79265e-48	leuC
CD630_09910	35.462	3.80049e-21	leuD
CD630_28200	37.2526	1.39249e-29	hypothetical protein
CD630_09890	39.6261	7.21668e-45	leuA
CD630_28360	45.5114	1.21122e-14	peptidase
CD630_13890	47.7897	5.71754e-37	chloromuconate cycloisomerase
CD630_28210	48.0419	1.44285e-46	membrane protein
CD630_13910	53.0518	7.73445e-36	CocE/NonD family hydrolase
CD630_13900	54.1902	4.41512e-37	hypothetical protein
CD630_28220	56.5154	1.19427e-49	glutamate carboxypeptidase
CD630_24591	60.6056	4.38419e-23	hypothetical protein
CD630_21580	64.109	6.07279e-68	gabT
CD630_06620	75.5158	5.66896e-18	hypothetical protein
CD630_06630	81.3166	4.00951e-24	tcdA
CD630_06610	131.237	5.26234e-20	tcdE
CD630_20061	133.03	1.5929e-51	hypothetical protein
CD630_20100	178.7	2.29106e-73	ermB
CD630_20070	346.52	4.29142e-134	ermB
CD630_06600	436.289	3.10815e-39	tcdB

## Sheet: FC≥3, P<0.05
Locus tag	codY/WT	P value	Gene name or predicted role
CD630_14780	0.00295309	2.46099e-87	feoA
CD630_05910	0.00360739	1.86179e-31	ATPase
CD630_19990	0.00417041	2.867e-23	fldX
CD630_14800	0.00419116	1.53065e-32	hypothetical protein
CD630_24990	0.0047542	1.10601e-34	hypothetical protein
CD630_16470	0.00513537	1.64601e-24	iron family ABC transporter permease
CD630_05920	0.00533978	1.67097e-21	hypothetical protein
CD630_14790	0.00569267	3.31018e-27	feoB1
CD630_16490	0.00626671	8.15315e-44	iron family ABC transporter ATP-binding protein
CD630_16500	0.00701738	1.20526e-58	iron family ABC transporter substrate-binding protein
CD630_16970	0.00909062	2.33541e-56	ribH
CD630_16980	0.00930445	1.88508e-41	ribBA
CD630_16480	0.0111259	4.5859e-24	iron family ABC transporter permease
CD630_16990	0.0135045	3.00173e-45	ribE
CD630_14770	0.0171866	1.52781e-15	feoA
CD630_11920	0.0240438	3.0698e-29	spoIIIAA
CD630_17000	0.0256604	3.10593e-21	ribD
CD630_10870	0.0262479	6.70655e-21	zupT
CD630_32980	0.0302939	6.71475e-22	ATP/GTP-binding protein
CD630_28780	0.0419252	2.78834e-33	fhuD
CD630_36520	0.0460101	1.31323e-16	peptidase
CD630_15940	0.0489825	4.45362e-26	cysK
CD630_19400	0.0508158	6.56957e-07	membrane protein
CD630_11980	0.0514919	3.02214e-08	spoIIIAG
CD630_14850	0.0519022	2.74513e-05	hypothetical protein
CD630_11990	0.0573938	3.03666e-15	spoIIIAH
CD630_11970	0.0575614	5.90254e-19	spoiIIIAF
CD630_15950	0.0583803	1.11221e-46	cysE
CD630_34900	0.0609783	3.92366e-19	spoIIE
CD630_26290	0.0610327	2.23286e-15	spoIVA
CD630_17460	0.0625715	2.1841e-10	gltC
CD630_35220	0.0631937	4.36395e-08	hypothetical protein
CD630_06840	0.065223	1.78856e-11	ATP-dependent peptidase
CD630_18840	0.0657144	0.000101433	hypothetical protein
CD630_24700	0.0678193	1.56928e-16	gpr
CD630_15951	0.0683254	3.96502e-24	ferredoxin
CD630_26420	0.0694908	1.45903e-14	sigG
CD630_19290	0.0700284	7.46284e-14	membrane protein
CD630_10650	0.0706212	4.27713e-09	hypothetical protein
CD630_11950	0.0736517	4.02692e-06	spoIIIAD
CD630_17451	0.0757981	5.06621e-25	feoA
CD630_10880	0.0800074	7.40191e-08	hypothetical protein
CD630_21210	0.0824969	7.1067e-11	hypothetical protein
CD630_14160	0.0832758	3.89323e-05	membrane protein
CD630_07730	0.0845412	7.02365e-05	spoVAC
CD630_29910	0.0851542	2.07116e-23	ssuC2
CD630_11960	0.0881869	4.38576e-09	spoIIIAE
CD630_26560	0.0897253	9.27599e-20	spoVD
CD630_28080	0.0900876	1.71334e-06	hypothetical protein
CD630_17671	0.0921701	2.23199e-09	hypothetical protein
CD630_26430	0.0921826	2.29951e-13	sigE
CD630_10632	0.0997077	0.00132867	hypothetical protein
CD630_01790	0.1011	8.20727e-16	gluD
CD630_11680	0.101845	7.96162e-07	membrane protein
CD630_15110	0.103357	2.24507e-10	hypothetical protein
CD630_01260	0.104425	0.0016711	spoIIID
CD630_29890	0.104773	6.6747e-32	ssuA2
CD630_29900	0.105293	2.5363e-29	ssuB2
CD630_34990	0.109408	8.38633e-07	spoVT
CD630_26440	0.11013	8.65402e-06	spoIIGA
CD630_17680	0.110489	3.07877e-11	membrane protein
CD630_28640	0.111266	3.41125e-08	hydrolase
CD630_11940	0.111646	1.73547e-05	spoIIIAC
CD630_20000	0.118463	2.81777e-05	isp
CD630_03110	0.118638	3.81238e-11	hypothetical protein
CD630_28650	0.119385	1.33937e-09	bacterioferritin
CD630_32580	0.120851	2.60225e-10	Iron hydrogenase
CD630_23690	0.122779	8.00983e-06	hypothetical protein
CD630_01470	0.123742	3.94465e-14	transporter
CD630_11930	0.125521	0.00111027	spoIIIAB
CD630_15750	0.125776	0.0027739	hypothetical protein
CD630_07710	0.128193	2.89345e-15	spoIIAB
CD630_05140	0.129545	8.42377e-05	hemagglutinin/adhesin
CD630_35420	0.130618	1.03987e-07	spmA
CD630_08000	0.13728	0.00067241	crt1
CD630_32350	0.138553	8.13584e-07	ssb
CD630_35670	0.139289	9.56297e-07	spore coat protein
CD630_07740	0.140502	2.151e-06	spoVAD
CD630_23650	0.140965	2.37194e-06	nitrate/sulfonate/taurine ABC transporter substrate-binding protein
CD630_23670	0.144662	3.85015e-07	multidrug family ABC transporter permease
CD630_23630	0.145861	6.37039e-07	hypothetical protein
CD630_30730	0.14634	1.56966e-06	membrane protein
CD630_22470	0.147399	3.18396e-10	cspBA
CD630_34890	0.1474	1.85346e-11	oligoendopeptidase F
CD630_36640	0.149118	2.63364e-11	aminotransferase
CD630_32490	0.149935	0.000265761	sspB
CD630_07600	0.153071	3.4765e-05	Ca2+/Na+ antiporter
CD630_28330	0.155614	1.29171e-11	calcium-transporting ATPase
CD630_24690	0.156718	1.71765e-10	spoIIP
CD630_12910	0.158421	7.23179e-05	dacF
CD630_29920	0.161004	1.13021e-10	hypothetical protein
CD630_19280	0.161168	0.00185022	membrane protein
CD630_13980	0.163768	1.09052e-08	peptidase
CD630_03720	0.167406	2.08324e-05	cell wall hydrolase
CD630_19130	0.175137	0.000973658	eutB
CD630_28770	0.175292	2.61366e-10	fhuB
CD630_23660	0.178267	6.87356e-05	hypothetical protein
CD630_22460	0.178641	1.50453e-07	cspC
CD630_08600	0.179143	0.0103248	hypothetical protein
CD630_26340	0.179796	0.0100924	hypothetical protein
CD630_23680	0.181003	4.68548e-05	hypothetical protein
CD630_07720	0.181122	4.60763e-11	sigF
CD630_23610	0.181949	7.99672e-05	nitrate/sulfonate/taurine ATP-binding protein
CD630_23591	0.18434	5.79953e-06	hypothetical protein
CD630_11160	0.188888	0.00620403	conjugative transposon protein
CD630_23640	0.191124	4.79501e-05	hypothetical protein
CD630_21020	0.19602	2.0882e-08	Na(+)/H(+) antiporter
CD630_35630	0.196776	5.41055e-09	spore cortex-lytic hydrolase
CD630_35410	0.198614	9.04376e-05	spmB
CD630_23600	0.200008	3.1448e-05	hypothetical protein
CD630_14300	0.200295	0.000842001	delta-lactam-biosynthetic de-N-acteylase
CD630_11070	0.208447	0.0115709	cell surface protein
CD630_07750	0.209889	0.000735765	spoVAE
CD630_17890	0.210829	0.000300488	hypothetical protein
CD630_11080	0.212571	0.00114709	conjugative transposon protein
CD630_30240	0.213141	4.70421e-05	hypothetical protein
CD630_13190	0.221059	5.06822e-07	polysaccharide deacetylase
CD630_07930	0.221106	0.0210797	hypothetical protein
CD630_26500	0.222397	1.19066e-06	cell division protein FtsQ
CD630_07700	0.22362	0.000190771	spoIIAA
CD630_19120	0.223732	0.00785376	eutA
CD630_03730	0.224826	3.75371e-07	membrane protein
CD630_10631	0.22504	0.0362898	hypothetical protein
CD630_11100	0.226927	2.98009e-05	hydrolase
CD630_32570	0.228166	0.000317026	polysaccharide deacetylase
CD630_11880	0.23102	0.0216958	gamma-glutamyl-gamma-aminobutyrate hydrolase
CD630_24680	0.232195	0.000737027	hypothetical protein
CD630_03710	0.233954	0.00609224	conjugative transposon protein
CD630_10660	0.233987	0.0176753	hypothetical protein
CD630_10921	0.234381	1.3657e-06	conjugative transposon protein
CD630_16950	0.2344	1.11599e-07	symporter protein
CD630_08030	0.234755	9.66451e-06	acyl-CoA dehydrogenase
CD630_17260	0.239061	0.0401266	hypothetical protein
CD630_24450	0.240635	0.00157272	transmembrane signaling protein
CD630_30180	0.243282	5.80433e-05	oxidoreductase
CD630_10920	0.243894	0.000408681	xis
CD630_12720	0.245394	4.33508e-07	magnesium chelatase
CD630_19410	0.246093	0.00176864	hypothetical protein
CD630_19980	0.254113	1.15051e-11	TetR family transcriptional regulator
CD630_11130	0.255811	0.00948428	conjugative transposon protein
CD630_19970	0.255813	5.13409e-12	proline iminopeptidae
CD630_22451	0.257149	0.000115734	hypothetical protein
CD630_11180	0.2613	0.00168946	conjugative transposon protein
CD630_16580	0.265149	1.33411e-07	gcvPB
CD630_04352	0.266429	0.0214936	conjugative transposon protein
CD630_19070	0.267286	0.0103637	eutG
CD630_11120	0.267661	0.000831895	membrane protein
CD630_10940	0.271628	7.30928e-05	RNA polymerase sigma factor
CD630_28000	0.271765	0.000795511	membrane protein
CD630_08610	0.271878	0.0142518	PTS system lactose/cellobiose-family transportersubunit IIB
CD630_32740	0.273583	9.76766e-13	feoB
CD630_18780	0.274424	0.00231799	hypothetical protein
CD630_12440	0.276762	0.00207309	hypothetical protein
CD630_18782	0.277609	0.00644762	conjugative transposon protein
CD630_32940	0.278459	9.87591e-05	type IV pilin PilA
CD630_08010	0.279864	0.000548378	divalent anion symporter family permease
CD630_19050	0.282508	0.00365765	site-specific recombinase
CD630_30190	0.28503	0.00017952	transporter
CD630_24090	0.286296	0.0202815	hypothetical protein
CD630_26360	0.286893	0.00597553	membrane protein
CD630_18800	0.287195	3.17143e-05	hypothetical protein
CD630_11150	0.291632	0.000508748	conjugative transfer protein
CD630_33260	0.29189	1.10258e-05	integrase
CD630_04190	0.293211	0.0178273	conjugative transposon protein
CD630_24010	0.294903	0.0134391	cotJC2
CD630_18540	0.296393	0.0318902	conjugative transposon protein
CD630_09020	0.296626	0.0194378	cation efflux protein
CD630_27380	0.298387	2.15399e-11	cytosine permease
CD630_10630	0.299239	0.0140128	hypothetical protein
CD630_16780	0.300392	0.0215582	membrane protein
CD630_33270	0.304545	1.15234e-05	conjugative transposon protein
CD630_27620	0.305066	3.35806e-06	uppS
CD630_19180	0.309217	0.0145412	eutK
CD630_08440	0.310282	1.4047e-06	cell wall-binding protein
CD630_12980	0.312626	0.0096109	sporulation protein
CD630_16930	0.313569	1.72578e-05	dinitrogenase iron-molybdenum cofactor
CD630_12140	0.315675	8.80418e-06	spo0A
CD630_13540	0.317718	0.00736235	hypothetical protein
CD630_05710	0.319616	0.00294432	hypothetical protein
CD630_11030	0.321688	5.21696e-05	conjugative transposon protein
CD630_04230	0.322109	0.000119597	DNA/RNA helicase
CD630_17070	0.322908	0.00116205	C4-dicarboxylate anaerobic carrier
CD630_14040	0.322938	1.04734e-08	oligopeptide transporter
CD630_17500	0.325572	0.000279171	CoA enzyme activase
CD630_08360	0.326178	2.48597e-08	acetyltransferase
CD630_17880	0.326866	0.0265395	hypothetical protein
CD630_05540	0.327642	3.76586e-06	sip2
CD630_11090	0.327687	0.0433448	DNA-methyltransferase
CD630_04100	0.327766	0.0337144	hypothetical protein
CD630_26930	0.328721	3.00602e-06	sodium:dicarboxylate symporter family protein
CD630_33910	0.329155	1.33614e-05	conjugative transposon protein
CD630_10910	0.329278	1.34272e-05	int
CD630_06700	0.32983	0.0172727	beta-lactams repressor
CD630_03740	0.331437	0.000211547	ATPase
CD630_12870	0.332204	3.92489e-07	fur
CD630_23330	2.99666	0.00422543	mtlR
CD630_08780	2.99864	0.000238691	sugar-specific ABC transporter permease
CD630_36280	2.99923	2.12938e-05	phosphosugar isomerase
CD630_23580	3.0025	1.27229e-05	oligoendopeptidase-like protein
CD630_00450	3.00564	0.00356125	sugar-phosphate aldolase
CD630_28410	3.00915	0.00369514	amidohydrolase
CD630_29350	3.02738	0.0376966	hypothetical protein
CD630_02270	3.0388	0.0286765	hypothetical protein
CD630_13840	3.04742	7.02053e-05	LamB/YcsF family protein
CD630_29360	3.05269	0.0228424	hypothetical protein
CD630_03890	3.06111	1.07496e-06	bglA
CD630_31000	3.062	0.00175049	C4-dicarboxylate anaerobic carrier
CD630_06720	3.06441	0.0101893	hypothetical protein
CD630_00430	3.06456	8.73397e-05	PTS system galactitol-specific transporter subunit IIC
CD630_32760	3.0691	0.00912752	PTS system mannose/fructose/sorbose transporter subunit IID
CD630_32410	3.06985	0.00137112	prdB
CD630_27110	3.07105	0.00936021	LysR family transcriptional regulator
CD630_11730	3.07958	2.2467e-05	FAD-linked oxidase
CD630_31160	3.0937	8.61297e-06	bglF
CD630_35380	3.09529	0.0149526	phnG
CD630_17170	3.1056	2.57392e-05	hypothetical protein
CD630_32380	3.10713	0.00171773	proline reductase PrdE-like protein
CD630_03900	3.11166	0.000139431	bglG
CD630_13850	3.11301	1.70105e-05	hypothetical protein
CD630_17040	3.12473	0.000645651	thiG
CD630_24160	3.12673	0.00875102	PTS operon transcription antiterminator
CD630_29600	3.12694	3.39442e-07	atpI
CD630_12950	3.13665	0.0147525	scpA
CD630_35730	3.14545	0.0124964	hypothetical protein
CD630_15461	3.15643	0.0345692	hypothetical protein
CD630_03541	3.16151	2.74527e-06	membrane protein
CD630_05900	3.17749	4.63215e-09	hypothetical protein
CD630_12670	3.21128	0.0244876	multidrug family ABC transporter permease
CD630_34650	3.21653	4.72589e-07	hypothetical protein
CD630_21340	3.2187	0.000208292	signaling protein
CD630_23890	3.23613	0.00055667	beta-lactams signal-transducer
CD630_03880	3.24283	6.8249e-06	bglF
CD630_30990	3.24373	0.000522652	amidohydrolase
CD630_22380	3.25677	0.0217981	hypothetical protein
CD630_05890	3.28377	1.2222e-07	hypothetical protein
CD630_02720	3.28569	0.00720131	hypothetical protein
CD630_24880	3.29088	0.000778315	PTS system fructose-like transporter subunit IIA
CD630_32390	3.30529	0.00055351	prdE
CD630_23590	3.32385	4.17201e-05	HAD superfamily hydrolase
CD630_29660	3.32725	0.000846685	adhE
CD630_32470	3.32844	1.20649e-05	prdC
CD630_32440	3.33279	0.000207525	prdA
CD630_22290	3.36651	0.00047817	membrane protein
CD630_29550	3.37342	6.65389e-05	atpB
CD630_34660	3.38483	0.000232027	acpS
CD630_25300	3.39342	0.00781405	AraC family transcriptional regulator
CD630_24260	3.4051	0.0126285	buk1
CD630_17650	3.4056	0.0013274	NUDIX family hydrolase
CD630_14290	3.42011	0.00869158	acyl-CoA N-acyltransferase
CD630_36160	3.42804	7.55862e-11	potassium/proton antiporter
CD630_09950	3.48094	2.82162e-05	serA
CD630_31150	3.49022	5.21367e-08	bglA
CD630_30310	3.49101	2.57451e-07	PTS operon transcription antiterminator
CD630_32430	3.50062	1.04745e-05	hypothetical protein
CD630_24900	3.50192	5.25606e-05	peptidase
CD630_24050	3.52088	0.00958834	MarR family transcriptional regulator
CD630_27970	3.53542	0.000993583	calcium-binding adhesion protein
CD630_28720	3.53762	0.0003328	uxaA
CD630_07670	3.54089	0.00171049	srlB
CD630_32370	3.54147	2.73619e-05	prdF
CD630_16300	3.57403	0.00509998	membrane protein
CD630_00310	3.59333	0.014711	AraC family transcriptional regulator
CD630_32400	3.59376	0.000177558	prdD
CD630_27960	3.64822	0.000274285	cell surface protein
CD630_29560	3.65148	3.02256e-06	atpA
CD630_29540	3.66367	1.70998e-07	atpD
CD630_13860	3.68041	1.20982e-07	allophanate hydrolase subunit 1
CD630_28700	3.69296	2.86496e-05	kdgT1
CD630_31360	3.74815	6.2597e-09	bglA
CD630_06380	3.75553	0.0191675	hypothetical protein
CD630_31580	3.75877	4.00198e-08	TRAP family transcriptional regulator
CD630_33160	3.82339	0.00028203	fdhD
CD630_22000	3.83554	0.00202121	hisC
CD630_21570	3.84829	0.000535181	hypothetical protein
CD630_07420	3.86699	0.00101226	ethanolamine utilization protein EutH
CD630_23260	3.88967	0.00347713	PTS system fructose/mannitol family transporter subunit IIB
CD630_02120	3.893	1.6952e-06	sulfatase
CD630_22991	3.92137	0.00902454	hypothetical protein
CD630_23240	3.95952	0.000255436	sugar-phosphate dehydrogenase
CD630_28440	3.96774	4.4441e-05	MarR family transcriptional regulator
CD630_02670	3.98285	0.000509174	flagellar protein
CD630_17900	3.99939	0.0104548	exonuclease
CD630_30740	4.00877	0.000834868	tagatose-bisphosphate aldolase
CD630_32780	4.01036	0.0112181	PTS system mannose/fructose/sorbose transporter subunit IIA
CD630_30270	4.03686	5.07863e-05	PTS system glucose-like transporter subunit IIA
CD630_30950	4.0374	1.75889e-11	bglA
CD630_33150	4.05775	1.98355e-07	hydN2
CD630_29561	4.0589	3.94008e-08	atpF
CD630_23230	4.06227	0.000160395	sugar-phosphate dehydrogenase
CD630_02300	4.12904	7.97676e-06	flagellar biosynthesis protein
CD630_02590	4.13301	0.00292513	fliZ
CD630_26660	4.14609	2.27129e-14	ptsG-A
CD630_12380	4.1894	0.0299808	hypothetical protein
CD630_16640	4.19296	2.40643e-07	transcriptional regulator
CD630_33151	4.20673	0.0017682	hypothetical protein
CD630_29720	4.20719	0.00604271	hypothetical protein
CD630_21631	4.22074	0.0483899	hypothetical protein
CD630_11710	4.23652	4.66495e-08	etfB
CD630_30020	4.2565	0.00250949	uxaA
CD630_29580	4.2659	1.01194e-09	atpE
CD630_31450	4.28656	2.44354e-06	serine-aspartate repeat-containing protein SdrF
CD630_02410	4.30688	0.000406701	phosphoserine phosphatase
CD630_26680	4.36591	8.93306e-05	transcription antiterminator
CD630_30960	4.39039	1.65656e-12	bglA
CD630_30040	4.39579	0.00125753	kdgT2
CD630_17160	4.3996	3.86972e-09	permease
CD630_02280	4.41333	0.00286655	fliN
CD630_11700	4.41574	1.30926e-08	hypothetical protein
CD630_30480	4.42627	6.24803e-07	PTS system lactose/cellobiose-family transportersubunit IIC
CD630_18860	4.4718	0.0142979	PadR family transcriptional regulator
CD630_15810	4.49979	0.000654876	hypothetical protein
CD630_23270	4.50392	0.000205159	PTS system fructose/mannitol family transporter subunit IIA
CD630_36150	4.53646	1.12647e-07	MerR family transcriptional regulator
CD630_09960	4.58471	1.67034e-08	hypothetical protein
CD630_30060	4.60332	0.000720197	alcohol dehydrogenase
CD630_24180	4.65347	8.35975e-05	PTS system glucitol/sorbitol-specific transporter subunit IIC
CD630_17281	4.70841	0.0164505	hypothetical protein
CD630_09880	4.75177	0.00349532	hypothetical protein
CD630_02420	4.77076	5.86388e-11	hypothetical protein
CD630_20320	4.80389	3.44339e-05	argB
CD630_14240	4.82387	0.000494511	hypothetical protein
CD630_30030	4.88714	0.000826318	SAF domain-containing protein
CD630_30300	5.01634	2.13753e-07	PTS system glucose-like transporter subunit IIBC
CD630_08770	5.05906	1.13079e-07	sugar family ABC transporter ATP-binding protein
CD630_15800	5.13518	7.66614e-05	hom2
CD630_30000	5.23161	3.20248e-05	dapA1
CD630_21050	5.23333	2.54679e-06	multidrug family ABC transporter ATP-binding protein
CD630_19890	5.2667	0.0118089	membrane protein
CD630_30970	5.27658	2.85836e-12	bglF
CD630_26170	5.33049	2.18954e-05	membrane protein
CD630_30010	5.42301	0.000242875	hydrolase/isomerase/hydratase
CD630_28370	5.46573	7.45982e-05	membrane protein
CD630_29570	5.47565	7.44135e-16	atpC
CD630_31170	5.49802	8.82549e-07	bglG
CD630_32360	5.52719	1.44891e-06	membrane protein
CD630_17970	5.53876	9.79813e-07	coenzyme A disulfide reductase
CD630_33690	5.63274	0.00287444	hypothetical protein
CD630_30280	5.63299	1.27895e-08	phosphosugar isomerase
CD630_24890	5.64496	3.65375e-13	PTS operon transcription antiterminator
CD630_25120	5.65416	2.89548e-07	PTS system glucose-like transporter subunit IIA
CD630_18311	5.66707	0.000229864	hypothetical protein
CD630_26650	5.7244	1.16778e-06	AraC family transcriptional regulator
CD630_17511	5.8016	0.001425	hypothetical protein
CD630_06640	5.81083	1.02934e-10	tcdC
CD630_31380	5.86205	0.000223688	bglG
CD630_07400	5.87854	3.95548e-05	pyridoxal phosphate-dependent aminotransferase
CD630_16650	5.89841	8.84762e-09	cysM
CD630_22520	5.93103	2.43274e-13	kamA
CD630_03520	5.97165	6.33316e-11	transcriptional regulator
CD630_28710	5.98258	3.45896e-09	SAF domain-containing protein
CD630_21680	6.01888	2.42527e-12	hcp
CD630_26780	6.02855	2.53553e-08	scoB
CD630_02400	6.03589	0.000142044	glycosyltransferase
CD630_08320	6.10614	6.45335e-14	Re-citrate synthase
CD630_28620	6.12484	3.37473e-08	peptidase
CD630_09290	6.15156	0.0125658	hypothetical protein
CD630_30500	6.27894	0.00479666	membrane protein
CD630_08760	6.29198	6.05793e-09	sugar family ABC transporter substrate-binding protein
CD630_15650	6.32844	5.94682e-12	ilvC
CD630_21640	6.47444	3.3115e-35	ldh
CD630_26760	6.52305	8.83532e-09	thlA2
CD630_23730	6.59291	3.16483e-22	CstA-like carbon starvation protein
CD630_34580	6.60023	6.27619e-20	membrane protein
CD630_24230	6.74109	2.38738e-08	major facilitator superfamily transporter
CD630_25020	6.81039	8.55541e-32	pyridoxal phosphate-dependent transferase
CD630_17960	6.8853	1.14062e-07	nitrite and sulfite reductase subunit
CD630_30980	6.88899	0.00014229	bglG
CD630_01631	6.98212	0.0041669	hypothetical protein
CD630_00440	6.99368	0.00156037	hypothetical protein
CD630_25070	7.01996	1.45379e-10	hypothetical protein
CD630_22010	7.10949	8.92261e-07	major facilitator superfamily transporter
CD630_24240	7.18811	3.35464e-07	pyridoxal phosphate-dependent transferase
CD630_24250	7.23923	0.00023661	ptb
CD630_21040	7.24368	3.67273e-05	ABC transporter permease
CD630_26770	7.3213	5.63596e-06	scoA
CD630_28590	7.35667	1.03294e-11	D-aminoacylase
CD630_21690	7.36255	2.55709e-11	iron-sulfur binding protein
CD630_09461	7.42747	0.0035178	hypothetical protein
CD630_03530	7.48479	4.26897e-20	hypothetical protein
CD630_30290	7.52016	7.29654e-14	malY
CD630_06180	7.53287	8.17724e-05	LytR family transcriptional regulator
CD630_08330	7.54929	7.09934e-14	acnB
CD630_30750	7.59968	2.08031e-07	tagABC
CD630_28280	7.63879	5.3831e-06	aspartate aminotransferase
CD630_15660	7.81572	1.9084e-18	ilvB
CD630_25080	7.91688	1.07464e-11	AraC family transcriptional regulator
CD630_01600	7.97769	0.00277642	two-component response regulator
CD630_07410	8.0273	1.53876e-05	glpK1
CD630_03350	8.06095	0.000259908	hypothetical protein
CD630_05240	8.10931	1.87153e-13	peptidase
CD630_02880	8.21308	8.20889e-06	PTS system mannose/fructose/sorbose transporter subunit IIC
CD630_28600	8.22695	5.97958e-13	membrane protein
CD630_08340	8.23301	6.77844e-17	icd
CD630_27020	8.31196	5.55713e-20	brnQ
CD630_33670	8.42259	3.66884e-08	hypothetical protein
CD630_02430	8.54542	2.52091e-11	hypothetical protein
CD630_25090	8.70358	5.02971e-10	glycoside hydrolase
CD630_28610	8.71509	2.96042e-13	membrane protein
CD630_02440	8.83067	5.9702e-10	CDP-glycerol:poly(glycerophosphate) glycerophosphotransferase
CD630_30760	8.84286	4.63209e-06	tagK
CD630_02870	9.13288	9.8926e-07	PTS system mannose/fructose/sorbose transporter subunit IIB
CD630_02900	9.30454	7.16453e-07	hypothetical protein
CD630_20140	9.33077	1.77717e-21	ilvD
CD630_02890	9.78775	5.43967e-07	PTS system mannose/fructose/sorbose transporter subunit IID
CD630_18030	9.98682	8.84319e-42	cell wall-binding protein
CD630_20330	10.0961	1.31099e-07	argJ
CD630_25100	10.3755	7.98041e-13	PTS system glucose-like transporter subunit IIBC
CD630_12590	10.3962	9.05938e-16	brnQ-1
CD630_10860	10.6408	3.64536e-17	peptidase
CD630_02910	10.8314	3.39285e-13	peptidase
CD630_25110	10.9331	7.55233e-06	PTS operon transcription antiterminator
CD630_20340	11.2764	1.47521e-09	argC
CD630_28350	11.466	5.93095e-15	abgT
CD630_20300	12.0352	1.604e-06	argF
CD630_15640	12.5966	4.41025e-08	hypothetical protein
CD630_10850	12.9173	7.33091e-28	membrane protein
CD630_18020	13.2858	2.06127e-12	metallo-beta-lactamase superfamily hydrolase
CD630_05280	13.8474	1.65526e-14	amidohydrolase
CD630_02860	13.9492	1.71159e-13	PTS system mannose/fructose/sorbose transporter subunit IIA
CD630_05300	15.6499	6.31901e-12	membrane protein
CD630_20310	16.3614	2.21461e-14	argM
CD630_02840	16.5313	8.79247e-14	PTS system mannose/fructose/sorbose transporter subunit IIA
CD630_26810	17.5997	1.16694e-17	sporulation protein
CD630_05770	20.7505	5.94424e-35	hypothetical protein
CD630_10120	22.2782	1.71952e-08	membrane protein
CD630_03340	24.0938	1.93498e-25	adhE
CD630_02850	25.1233	3.91218e-27	PTS system mannose/fructose/sorbose transporter subunit IIB
CD630_05290	26.2638	2.30205e-20	membrane protein
CD630_20091	30.7628	1.6709e-12	hypothetical protein
CD630_09920	31.507	7.65751e-48	leuB
CD630_09900	32.9554	2.79265e-48	leuC
CD630_09910	35.462	3.80049e-21	leuD
CD630_28200	37.2526	1.39249e-29	hypothetical protein
CD630_09890	39.6261	7.21668e-45	leuA
CD630_28360	45.5114	1.21122e-14	peptidase
CD630_13890	47.7897	5.71754e-37	chloromuconate cycloisomerase
CD630_28210	48.0419	1.44285e-46	membrane protein
CD630_13910	53.0518	7.73445e-36	CocE/NonD family hydrolase
CD630_13900	54.1902	4.41512e-37	hypothetical protein
CD630_28220	56.5154	1.19427e-49	glutamate carboxypeptidase
CD630_24591	60.6056	4.38419e-23	hypothetical protein
CD630_21580	64.109	6.07279e-68	gabT
CD630_06620	75.5158	5.66896e-18	hypothetical protein
CD630_06630	81.3166	4.00951e-24	tcdA
CD630_06610	131.237	5.26234e-20	tcdE
CD630_20061	133.03	1.5929e-51	hypothetical protein
CD630_20100	178.7	2.29106e-73	ermB
CD630_20070	346.52	4.29142e-134	ermB
CD630_06600	436.289	3.10815e-39	tcdB
