# Supplementary material for: Deciphering strain differences in codY regulation of Clostridioides difficiles sporulation
Source: Microbiol Spectr. 2025 Nov 17;14(1):e01706-25. doi: 10.1128/spectrum.01706-25 (PMC12772354; doi:10.1128/spectrum.01706-25)
Supplement: Table S2 — RNA-Seq analysis of UK1 codY at H6 on 70:30 sporulation agar. [file spectrum.01706-25-s0003.xlsx]

## Sheet: UK1 codY-WT
Table S2: RNA-Seq analysis of UK1 codY at H6 on 70:30 sporulation agar
Locus tag	codY/UK1	p-value	Gene name or predicted role
CDIF27147_00498	#VALUE!	NA	hypothetical protein CDS
CDIF27147_01159	#VALUE!	NA	PadR family transcriptional regulator CDS
CDIF27147_01727	#VALUE!	NA	hypothetical protein CDS
CDIF27147_01999	#VALUE!	NA	conjugal transfer protein CDS
CDIF27147_02000	#VALUE!	NA	single-strand binding protein CDS
CDIF27147_02001	#VALUE!	NA	conjugative transposon membrane protein CDS
CDIF27147_03802	#VALUE!	NA	conjugative transposon protein CDS
CDIF27147_01089	1527.68	2.79985e-97	hypothetical protein CDS
CDIF27147_00619	936.296	2.76314e-47	sleC CDS
CDIF27147_01254	869.096	6.87298e-18	sporulation sigma factor SigK CDS
CDIF27147_02792	833.488	6.55184e-139	spoIVA CDS
CDIF27147_01084	783.927	7.47063e-38	hypothetical protein CDS
CDIF27147_01086	668.317	5.9585e-15	hypothetical protein CDS
CDIF27147_02093	648.292	1.66585e-56	hypothetical protein CDS
CDIF27147_03700	571.993	5.06748e-153	hypothetical protein CDS
CDIF27147_01199	455.708	2.50633e-59	spoIIIAA CDS
CDIF27147_01205	423.693	1.55544e-85	spoIIIAG CDS
CDIF27147_03867	388.072	6.3867e-207	peptidase CDS
CDIF27147_02081	376.926	6.25565e-37	hypothetical protein CDS
CDIF27147_01087	374.109	4.94441e-12	hypothetical protein CDS
CDIF27147_01674	363.472	3.11266e-13	3D/G5 domain-containing protein CDS
CDIF27147_00446	349.008	7.96248e-107	spore coat assembly asparagine-rich protein CDS
CDIF27147_02170	322.442	7.31643e-40	ispD 2 CDS
CDIF27147_03520	320.723	1.77685e-52	glycosyl transferase CDS
CDIF27147_01206	309.845	4.62105e-219	spoIIIAH CDS
CDIF27147_00846	307.566	8.26161e-122	Ca2+/Na+ antiporter CDS
CDIF27147_03414	278.801	3.37153e-170	single-stranded DNA-binding protein CDS
CDIF27147_03436	271.887	1.76925e-95	polysaccharide deacetylase CDS
CDIF27147_00252	268.146	8.33245e-90	membrane protein CDS
CDIF27147_00991	266.617	1.26663e-37	cation efflux rotein CDS
CDIF27147_00735	259.846	3.77992e-38	tcdB CDS
CDIF27147_02587	256.94	1.75886e-51	phosphate butyryltransferase CDS
CDIF27147_00736	254.479	2.31685e-42	tcdE CDS
CDIF27147_03720	254.187	2.10503e-34	spmA CDS
CDIF27147_00737	254.053	2.52154e-60	hypothetical protein CDS
CDIF27147_02592	250.682	8.59512e-12	oxidoreductase ferredoxin subunit CDS
CDIF27147_03021	249.429	5.09052e-35	peptidase CDS
CDIF27147_02082	249.049	4.71679e-108	OmpA/MotB domain-containing protein CDS
CDIF27147_03750	238.64	2.20123e-199	cell wall hydrolase CDS
CDIF27147_03437	238.148	4.43492e-89	iron-only hydrogenase CDS
CDIF27147_01174	230.173	1.46348e-116	nucleoside recognition CDS
CDIF27147_01002	227.918	3.25108e-74	leuA CDS
CDIF27147_01201	225.712	7.33779e-56	spoIIIAC CDS
CDIF27147_03482	220.57	1.35112e-139	ATP/GTP-binding protein CDS
CDIF27147_03676	213.546	1.66858e-87	spoVT CDS
CDIF27147_02560	212.937	3.43573e-24	cotJB2 CDS
CDIF27147_02555	208.198	2.12254e-10	phosphatidylinositol 4-phosphate 5-kinase CDS
CDIF27147_02586	205.774	5.15212e-75	aminotransferase CDS
CDIF27147_02561	205.456	2.46576e-28	cotJC2 CDS
CDIF27147_02984	195.128	2.19406e-138	hypothetical protein CDS
CDIF27147_01203	187.305	4.0884e-139	spoIIIAE CDS
CDIF27147_02635	184.671	1.36266e-88	gpr CDS
CDIF27147_02591	183.847	1.40106e-52	oxidoreductase subunit CDS
CDIF27147_00246	183.009	4.55661e-15	spoIIID CDS
CDIF27147_01536	182.461	7.18594e-163	hypothetical protein CDS
CDIF27147_02590	175.233	7.84199e-54	oxidoreductase subunit CDS
CDIF27147_03157	174.714	2.17182e-45	Pectate lyase superfamily protein CDS
CDIF27147_01202	169.769	4.35043e-128	spoIIIAD CDS
CDIF27147_02585	166.465	2.2187e-72	transporter CDS
CDIF27147_02588	164.326	1.40095e-42	butyrate kinase CDS
CDIF27147_01085	161.498	1.78032e-21	hypothetical protein CDS
CDIF27147_02529	158.908	5.16188e-118	hypothetical protein CDS
CDIF27147_01200	152.49	2.06728e-34	spoIIIAB CDS
CDIF27147_03020	149.794	5.0951e-55	abgT CDS
CDIF27147_01204	145.816	9.30938e-76	spoiIIIAF CDS
CDIF27147_03730	143.093	3.72784e-22	hypothetical protein CDS
CDIF27147_02801	141.481	6.14813e-25	hypothetical protein CDS
CDIF27147_01436	141.031	5.58478e-28	EamA-like transporter family protein CDS
CDIF27147_00765	139.611	1.11153e-70	ATP-dependent peptidase CDS
CDIF27147_00881	138.474	3.57935e-41	permease CDS
CDIF27147_02559	134.571	1.31095e-22	Spore coat associated protein JA (CotJA) CDS
CDIF27147_02809	128.16	4.61219e-149	sigG CDS
CDIF27147_01003	126.137	7.33024e-71	leuC CDS
CDIF27147_02633	124.261	7.63751e-27	hypothetical protein CDS
CDIF27147_03519	118.571	1.38651e-28	bclA3 CDS
CDIF27147_01005	115.022	5.89587e-70	leuB CDS
CDIF27147_02634	107.208	1.14466e-93	spoIIP CDS
CDIF27147_03747	102.469	3.19034e-47	spoIIR CDS
CDIF27147_03156	101.574	1.02524e-38	Pectate lyase superfamily protein CDS
CDIF27147_02409	101.226	1.16653e-81	cspBA CDS
CDIF27147_01909	100.112	5.33652e-47	membrane protein CDS
CDIF27147_02408	93.6845	1.50846e-81	cspC 2 CDS
CDIF27147_03632	91.5701	1.56235e-95	hypothetical protein CDS
CDIF27147_00475	90.2867	3.41967e-122	adhE 1 CDS
CDIF27147_01839	88.8722	6.18645e-19	hypothetical protein CDS
CDIF27147_02609	88.7984	5.03411e-88	sensory protein CDS
CDIF27147_02726	87.0257	6.27144e-43	transposase YhgA family protein CDS
CDIF27147_02407	85.2743	3.00593e-29	hypothetical protein CDS
CDIF27147_03155	83.5997	2.24185e-41	Pectate lyase superfamily protein CDS
CDIF27147_02282	82.6959	9.25735e-71	flavin reductase CDS
CDIF27147_03667	81.6591	3.44666e-147	spoIIE CDS
CDIF27147_03022	78.5541	1.61647e-33	membrane protein CDS
CDIF27147_03746	78.2448	3.14981e-58	spore cortex-lytic enzyme CDS
CDIF27147_02607	77.7734	1.42904e-17	sporulation protein YqfC CDS
CDIF27147_02530	77.4208	9.14467e-158	hypothetical protein CDS
CDIF27147_02589	77.3851	1.17868e-08	oxidoreductase subunit CDS
CDIF27147_01860	75.934	5.72767e-39	gltC CDS
CDIF27147_02802	74.3308	3.93453e-72	hypothetical protein CDS
CDIF27147_02985	74.2085	1.07555e-21	hypothetical protein CDS
CDIF27147_01417	74.0841	2.98433e-52	peptidase CDS
CDIF27147_03100	73.8399	2.05424e-22	dpaA CDS
CDIF27147_01313	72.4743	1.81624e-30	sporulation protein YtfJ CDS
CDIF27147_01908	71.7167	3.44414e-50	hypothetical protein CDS
CDIF27147_00880	71.1773	2.52153e-23	putative permease CDS
CDIF27147_03666	68.0172	4.49613e-205	oligopeptidase CDS
CDIF27147_02068	67.6535	1.91549e-15	pduJ CDS
CDIF27147_01334	67.0914	5.20513e-61	polysaccharide deacetylase CDS
CDIF27147_00181	65.7587	3.5764e-48	cwlD CDS
CDIF27147_03610	64.8953	4.53736e-49	transposase, mutator type CDS
CDIF27147_02056	62.826	5.72755e-05	hypothetical protein CDS
CDIF27147_01772	62.3352	8.10615e-07	hypothetical protein CDS
CDIF27147_00620	62.305	2.91962e-16	sleB CDS
CDIF27147_01090	61.8971	1.57474e-30	hypothetical protein CDS
CDIF27147_00738	61.8835	2.93329e-24	tcdA CDS
CDIF27147_01110	61.3661	1.42936e-98	hypothetical protein CDS
CDIF27147_01789	59.8391	6.86426e-30	permease CDS
CDIF27147_03719	58.9307	5.42128e-55	spmB CDS
CDIF27147_00472	58.2097	2.98546e-14	bclA1 2 CDS
CDIF27147_02854	57.2774	4.81756e-07	hypothetical protein CDS
CDIF27147_02810	55.6508	2.48997e-109	sigE CDS
CDIF27147_01511	55.6236	6.39419e-69	lipoprotein CDS
CDIF27147_00860	53.372	1.45727e-25	spoVAC CDS
CDIF27147_02528	53.3442	5.84807e-155	carbon starvation protein CDS
CDIF27147_02172	52.9265	4.49393e-25	hypothetical protein CDS
CDIF27147_01455	52.1108	3.24285e-46	exported polysaccharide deacetylase CDS
CDIF27147_02811	51.8429	1.47366e-31	spoIIGA CDS
CDIF27147_01775	51.3238	9.78237e-87	cysK CDS
CDIF27147_01111	50.4563	6.25795e-59	peptidase CDS
CDIF27147_01092	50.2719	9.86459e-21	hypothetical protein CDS
CDIF27147_01665	49.8719	1.19347e-38	manganese-containing catalase CDS
CDIF27147_00734	49.4202	NA	tcdD CDS
CDIF27147_03764	49.0028	1.97312e-52	KWG repeat-containing protein CDS
CDIF27147_02763	48.6437	1.0763e-29	general stress protein CDS
CDIF27147_03050	48.1297	4.37055e-73	esterase/halogenase CDS
CDIF27147_03853	47.9582	1.19797e-43	hypothetical protein CDS
CDIF27147_02803	47.4836	9.38583e-41	hypothetical protein CDS
CDIF27147_02055	46.5355	6.33311e-71	site-specific recombinase CDS
CDIF27147_01258	46.3709	2.56225e-33	hypothetical protein CDS
CDIF27147_01004	46.0939	5.15843e-39	leuD CDS
CDIF27147_01273	44.878	2.21328e-97	branched-chain amino acid transport system carrier protein CDS
CDIF27147_03429	44.3253	2.77938e-50	YVTN family beta-propeller repeat-containing protein CDS
CDIF27147_03266	43.6205	7.26696e-19	transcriptional regulator CDS
CDIF27147_03002	42.995	5.37528e-38	peptidase CDS
CDIF27147_02571	42.7499	3.71617e-12	Double zinc ribbon CDS
CDIF27147_03019	42.6745	2.93552e-51	glyA 2 CDS
CDIF27147_00861	42.6566	2.01692e-33	spoVAD CDS
CDIF27147_01821	42.425	1.22029e-29	C4-dicarboxylate anaerobic carrier CDS
CDIF27147_03734	41.3831	2.95902e-10	hypothetical protein CDS
CDIF27147_03030	41.0952	3.13188e-37	rbr 2 CDS
CDIF27147_02762	40.7388	1.80659e-26	oligosaccharide deacetylase CDS
CDIF27147_01255	40.3704	1.53328e-09	hypothetical protein CDS
CDIF27147_01306	39.4793	9.39303e-32	dacF CDS
CDIF27147_01369	39.4752	5.79926e-26	exported protein CDS
CDIF27147_01773	39.2273	3.3479e-06	hypothetical protein CDS
CDIF27147_02976	39.1884	8.25239e-91	putative membrane protein CDS
CDIF27147_02855	38.8187	1.64906e-21	sspA CDS
CDIF27147_01257	38.7937	4.72811e-32	hypothetical protein CDS
CDIF27147_01256	38.4468	2.27983e-11	hypothetical protein CDS
CDIF27147_01312	37.9817	3.44436e-12	hypothetical protein CDS
CDIF27147_00473	37.1918	4.34696e-10	bclA1 3 CDS
CDIF27147_03165	37.1085	4.68294e-17	aminotransferase CDS
CDIF27147_00452	36.2801	2.81168e-44	DedA family protein CDS
CDIF27147_02043	35.6462	9.25132e-17	ABC transporter substrate-binding protein CDS
CDIF27147_01458	35.4146	2.66541e-21	bifunctional protein: peroxiredoxin/chitinase CDS
CDIF27147_02725	34.786	1.30651e-34	hypothetical protein CDS
CDIF27147_00862	34.2613	9.15629e-23	spoVAE CDS
CDIF27147_01408	34.0383	1.07129e-134	chloromuconate cycloisomerase CDS
CDIF27147_02852	33.9874	5.01792e-13	hypothetical protein CDS
CDIF27147_02936	33.307	7.73143e-47	uppS 2 CDS
CDIF27147_02368	33.3007	3.15276e-30	lactose permease CDS
CDIF27147_00739	33.2241	3.28094e-16	hypothetical protein CDS
CDIF27147_01409	33.0176	1.08392e-141	putative integral membrane protein CDS
CDIF27147_03348	32.3116	5.08771e-35	xdhA3 CDS
CDIF27147_02274	30.4499	0.00101382	hypothetical protein CDS
CDIF27147_02095	29.8307	4.74964e-66	hypothetical protein CDS
CDIF27147_01093	29.6396	3.75571e-39	polysaccharide biosynthesis/sporulation protein CDS
CDIF27147_03001	29.1547	1.22593e-87	sporulation integral membrane protein YlbJ CDS
CDIF27147_03497	28.613	1.69941e-30	transporter CDS
CDIF27147_03018	28.5508	1.9675e-34	transport-related ATPase CDS
CDIF27147_02823	28.418	1.37406e-42	spoVD CDS
CDIF27147_02054	28.3876	4.57813e-17	ABC transporter permease CDS
CDIF27147_03476	27.9515	6.56627e-10	hypothetical protein CDS
CDIF27147_01699	27.865	1.92528e-39	ferredoxin CDS
CDIF27147_01593	27.7393	2.41955e-30	hypothetical protein CDS
CDIF27147_02847	27.6999	2.14898e-37	calcium-chelating exported protein CDS
CDIF27147_03254	27.2663	3.46271e-28	amidohydrolase CDS
CDIF27147_01173	27.1281	1.79061e-55	integrase/recombinase CDS
CDIF27147_03350	26.9162	6.55433e-34	dihydroorotate dehydrogenase, catalytic subunit CDS
CDIF27147_02306	26.6317	2.19332e-27	Ion channel family protein CDS
CDIF27147_03349	26.4579	1.60481e-34	D-hydantoinase CDS
CDIF27147_00777	26.2409	3.03779e-54	exported peptidase CDS
CDIF27147_01737	25.9167	3.08662e-22	sodA CDS
CDIF27147_02305	25.6337	4.29048e-36	D-alanyl-D-alanine carboxypeptidase CDS
CDIF27147_02070	25.3198	1.82065e-12	propanediol/ethanolamine utilization protein CDS
CDIF27147_02594	25.1672	2.76027e-34	nitrite/sulfite reductase CDS
CDIF27147_03000	24.9943	5.47255e-63	yjiG 2 CDS
CDIF27147_01571	24.6453	4.52908e-28	acyl carrier protein phosphodiesterase CDS
CDIF27147_00757	24.0492	2.74024e-28	amidohydrolase 3 CDS
CDIF27147_03253	23.9955	6.02111e-28	amidohydrolase CDS
CDIF27147_02606	23.9915	9.468e-68	spoIV CDS
CDIF27147_00526	23.9092	1.94041e-15	oraS CDS
CDIF27147_02072	23.5919	6.32248e-14	eutN CDS
CDIF27147_02824	23.5494	1.95095e-05	hypothetical protein CDS
CDIF27147_02083	23.137	1.50005e-80	beta-lactamase CDS
CDIF27147_02367	23.0876	7.9605e-26	histidinol-phosphate aminotransferase CDS
CDIF27147_02066	23.0547	2.62805e-10	ethanolamine/propanediol utilization protein CDS
CDIF27147_03398	22.8905	1.02448e-05	small acid-soluble spore protein CDS
CDIF27147_02065	22.8836	1.78633e-10	eutL CDS
CDIF27147_00632	22.8566	1.18845e-37	ATP-binding protein CDS
CDIF27147_02314	22.6143	0.000437137	hypothetical protein CDS
CDIF27147_01244	22.5363	4.83138e-08	hypothetical protein CDS
CDIF27147_00249	22.4301	7.92556e-28	sporulation protein YyaC CDS
CDIF27147_01305	22.3741	1.29612e-18	small acid-soluble spore protein CDS
CDIF27147_03413	22.3567	2.84619e-108	Methyltransferase domain protein CDS
CDIF27147_02074	21.9297	1.28142e-10	eutH CDS
CDIF27147_03477	21.8701	1.74537e-07	fimbrial assembly protein CDS
CDIF27147_03059	21.1615	1.32882e-35	oxidoreductase CDS
CDIF27147_01410	20.8226	1.25824e-74	esterase CDS
CDIF27147_03352	20.6791	9.33168e-34	chlorohydrolase/aminohydrolase CDS
CDIF27147_03351	20.6296	2.73154e-32	pbuX 2 CDS
CDIF27147_02669	20.6016	4.99509e-37	cation-transporting ATPase CDS
CDIF27147_02067	20.4646	1.57442e-05	ethanolamine/propanediol utilization aldehyde-alcohol dehydrogenase CDS
CDIF27147_00825	20.3381	1.50804e-11	glpK1 CDS
CDIF27147_02351	20.3192	4.54021e-15	phage-like hypothetical protein CDS
CDIF27147_03478	20.2647	2.56887e-17	type IV pilin CDS
CDIF27147_01595	20.0105	2.34723e-50	ilvB CDS
CDIF27147_01044	20.0074	2.87527e-11	signaling protein CDS
CDIF27147_03426	19.9087	2.44718e-96	polysaccharide deacetylase CDS
CDIF27147_01594	19.7445	1.51962e-47	ilvC CDS
CDIF27147_01317	19.6172	3.28518e-10	hypothetical protein CDS
CDIF27147_02365	19.2255	3.3455e-17	subunit of oxidoreductase CDS
CDIF27147_03051	19.2052	6.33092e-37	bacterioferritin CDS
CDIF27147_02584	18.9274	4.0429e-24	acp CDS
CDIF27147_01316	18.8428	0.00487445	putative integral membrane protein CDS
CDIF27147_02064	18.6344	2.15302e-05	eutC CDS
CDIF27147_00692	18.4393	1.89707e-27	hypothetical protein CDS
CDIF27147_00337	18.3425	1.73544e-18	hypothetical protein CDS
CDIF27147_01966	18.3215	6.06474e-18	hypothetical protein CDS
CDIF27147_01237	18.2764	6.82629e-16	RNA polymerase sigma-27/28 subunit RpsK/SigK CDS
CDIF27147_03427	17.9794	8.00075e-22	sspB CDS
CDIF27147_02062	17.879	0.000720516	eutA CDS
CDIF27147_02075	17.8517	1.84285e-10	eutQ CDS
CDIF27147_02349	17.5981	5.2876e-45	N-acetylmuramoyl-L-alanine amidase CDS
CDIF27147_00471	17.596	0.00390056	bclA1 1 CDS
CDIF27147_02073	17.0659	1.40825e-07	ethanolamine/propanediol utilization protein CDS
CDIF27147_02364	17.0163	2.22113e-16	subunit of oxidoreductase CDS
CDIF27147_02069	16.9685	0.00210105	eutT CDS
CDIF27147_02063	16.8274	0.00101101	eutB CDS
CDIF27147_00336	16.5117	2.65382e-23	spore coat protein CDS
CDIF27147_03312	16.4187	2.24043e-31	phage-related replicative helicase CDS
CDIF27147_01922	16.0518	7.17857e-80	hydrolase CDS
CDIF27147_02328	16.0122	0.000491951	hypothetical protein CDS
CDIF27147_03354	15.873	6.57957e-29	peptidase CDS
CDIF27147_02853	15.7862	0.0144948	hypothetical protein CDS
CDIF27147_03852	15.6911	1.44884e-26	NADPH-dependent FMN reductase CDS
CDIF27147_00115	15.5035	0.00293991	hypothetical protein CDS
CDIF27147_03849	15.4558	3.3809e-22	alpha-glucosidase, family 31 of glycosyl hydrolase CDS
CDIF27147_02042	15.3672	1.50686e-25	cupin CDS
CDIF27147_03475	14.8237	0.000255482	hypothetical protein CDS
CDIF27147_02322	14.7858	6.06076e-67	gabT CDS
CDIF27147_01969	14.6792	0.000821143	conjugal transfer protein CDS
CDIF27147_01236	14.6454	5.16937e-66	penicillin-binding protein CDS
CDIF27147_00658	14.4842	7.08146e-05	hypothetical protein CDS
CDIF27147_03355	14.2912	4.09369e-32	dpaL2 CDS
CDIF27147_02192	14.2686	2.6263e-08	argJ CDS
CDIF27147_00529	14.0008	3.51545e-16	amino acid racemase CDS
CDIF27147_03311	13.9693	0.0363437	hypothetical protein CDS
CDIF27147_00693	13.8801	5.63339e-22	hypothetical protein CDS
CDIF27147_01788	13.7668	1.72715e-18	permease CDS
CDIF27147_01009	13.6381	2.47837e-82	SpoOJ/ParA/ParB/repB family protein CDS
CDIF27147_00638	13.6362	9.02046e-83	hypothetical protein CDS
CDIF27147_01967	13.627	1.43569e-05	conjugative transposon protein CDS
CDIF27147_02350	13.5471	5.95424e-16	BNR/Asp-box repeat-protein CDS
CDIF27147_03479	13.4447	4.1992e-30	type IV pilus-assembly protein CDS
CDIF27147_03099	13.3629	5.93225e-11	spoVFB CDS
CDIF27147_00651	13.3087	1.79954e-69	putative HD superfamily hydrolase CDS
CDIF27147_00527	13.1652	1.03213e-25	oraE CDS
CDIF27147_02366	12.9726	0.000294344	oxidoreductase, ferredoxin subunit CDS
CDIF27147_00245	12.8993	2.92013e-26	cell wall endopeptidase CDS
CDIF27147_01008	12.8444	6.34912e-50	serA CDS
CDIF27147_00824	12.6888	3.42803e-12	aminotransferase CDS
CDIF27147_03850	12.4357	1.00354e-17	NADPH-dependent FMN reductase CDS
CDIF27147_02808	12.164	1.4149e-30	YlmC/YmxH family sporulation protein CDS
CDIF27147_01965	12.1573	2.66612e-18	cell surface protein CDS
CDIF27147_03353	12.0615	1.37478e-24	D-aminoacylase CDS
CDIF27147_02071	11.9931	2.30254e-08	ethanolamine utilization/propanediol protein CDS
CDIF27147_00771	11.8849	2.68054e-36	nucleotide phosphodiesterase CDS
CDIF27147_03023	11.7802	7.98571e-11	two-component response regulator CDS
CDIF27147_02258	11.6493	7.95116e-05	hypothetical protein CDS
CDIF27147_02662	11.5748	0.000118519	comE CDS
CDIF27147_02313	11.1336	0.000164854	endonuclease/exonuclease/phosphatase CDS
CDIF27147_01923	10.9177	1.54102e-71	cell surface protein CDS
CDIF27147_02080	10.887	1.65695e-14	ABC transporter ATP-binding protein CDS
CDIF27147_03629	10.8312	5.34984e-17	transposase mutator type CDS
CDIF27147_02439	10.7613	3.94231e-09	araD CDS
CDIF27147_02583	10.7111	9.46919e-14	peptidase CDS
CDIF27147_02057	10.6463	1.06878e-06	pduQ CDS
CDIF27147_01116	10.6444	6.97946e-06	lipoprotein CDS
CDIF27147_02643	10.605	4.15493e-14	metallo beta-lactamase CDS
CDIF27147_00528	10.5287	1.37277e-20	component of D-ornithine aminomutase CDS
CDIF27147_01028	10.4045	9.30528e-07	hypothetical protein CDS
CDIF27147_00772	10.309	8.67655e-33	short chain dehydrogenase CDS
CDIF27147_01220	10.245	1.46211e-12	spoIVB CDS
CDIF27147_03851	10.2077	1.47968e-18	hypothetical protein CDS
CDIF27147_03313	10.1218	1.47662e-11	replication initiator A domain-containing protein CDS
CDIF27147_03440	10.1196	3.39549e-08	phoT CDS
CDIF27147_00530	10.0655	2.47052e-26	Na+/H+ antiporter CDS
CDIF27147_01916	9.65585	2.80934e-12	nitrite and sulfite reductase subunit CDS
CDIF27147_02307	9.58963	6.44359e-07	transcriptional regulator CDS
CDIF27147_00694	9.47498	3.62108e-18	phage-related regulatory protein CDS
CDIF27147_01717	9.43894	9.05585e-35	amidohydrolase CDS
CDIF27147_01421	9.27874	4.10835e-29	glpQ CDS
CDIF27147_02468	9.13017	5.75362e-09	GlcNAc-PI de-N-acetylase CDS
CDIF27147_02191	9.06875	0.00855255	argB CDS
CDIF27147_03639	9.02661	6.20941e-65	lipoprotein CDS
CDIF27147_03182	8.94162	2.68193e-08	PTS system transporter subunit IIB CDS
CDIF27147_00525	8.9375	1.81322e-22	pyridoxal-phosphate dependent enzyme CDS
CDIF27147_00625	8.90638	6.67348e-42	phosphoribulokinase/uridine kinase CDS
CDIF27147_01253	8.90373	0.0736101	phage-related DNA-directed RNA polymerase 7 kDa polypeptide CDS
CDIF27147_01286	8.82159	1.98866e-27	magnesium chelatase CDS
CDIF27147_03480	8.71489	2.69024e-22	type IV pilus-assembly protein CDS
CDIF27147_00618	8.65158	2.48807e-09	membrane protein CDS
CDIF27147_00920	8.63603	4.88863e-64	isocitrate/3-isopropylmalate dehydrogenase CDS
CDIF27147_02363	8.55581	8.71653e-06	subunit of oxidoreductase CDS
CDIF27147_00962	8.39758	4.45164e-19	ABC transporter substrate-binding protein CDS
CDIF27147_00870	8.38433	2.48228e-19	yunB CDS
CDIF27147_01682	8.34886	2.07126e-06	hypothetical protein CDS
CDIF27147_00673	8.32292	0.000243149	cotJC1 CDS
CDIF27147_00639	8.27781	9.59421e-18	sporulation protein YtxC CDS
CDIF27147_01968	8.26608	0.0183285	conjugative transposon protein CDS
CDIF27147_00919	8.25666	2.65389e-42	aconitate hydratase CDS
CDIF27147_00918	8.14163	4.76428e-41	aksA CDS
CDIF27147_02870	8.13055	2.08725e-26	brnQ CDS
CDIF27147_03181	8.11465	1.28907e-13	PTS system transporter subunit IIC CDS
CDIF27147_02807	8.04778	2.59302e-36	ATP-binding protein CDS
CDIF27147_02438	7.99581	1.00143e-07	sugar phosphate aldolase CDS
CDIF27147_02121	7.89887	6.02382e-10	hypothetical protein CDS
CDIF27147_02605	7.7799	1.08827e-22	PhoH-like protein CDS
CDIF27147_02542	7.75925	0.00131124	hypothetical protein CDS
CDIF27147_00657	7.70625	1.1669e-10	signaling protein CDS
CDIF27147_00499	7.69042	3.5686e-09	asparagine synthetase CDS
CDIF27147_00858	7.67034	2.2616e-16	spoIIAB CDS
CDIF27147_00859	7.63795	8.94305e-30	sigF CDS
CDIF27147_02052	7.56724	1.50032e-11	hypothetical protein CDS
CDIF27147_03481	7.51797	1.09128e-19	membrane protein CDS
CDIF27147_00106	7.51465	0.051431	hypothetical protein CDS
CDIF27147_01917	7.47681	8.93012e-12	pyridine nucleotide-disulfide oxidoreductase CDS
CDIF27147_00107	7.38869	2.87231e-08	sugar-phosphate aldolase CDS
CDIF27147_00871	7.38139	1.58012e-12	stage IV sporulation protein CDS
CDIF27147_02010	7.3395	0.115968	phage-like protein CDS
CDIF27147_03439	7.26525	7.8942e-07	phoU CDS
CDIF27147_01972	7.26405	0.0452557	hypothetical protein CDS
CDIF27147_02308	7.25335	1.70671e-05	putative sporulation protein YtaF CDS
CDIF27147_00826	7.20442	2.84185e-06	ethanolamine transporter CDS
CDIF27147_00857	7.1565	8.03703e-19	spoIIAA CDS
CDIF27147_00701	7.06409	8.43439e-36	transcriptional regulator CDS
CDIF27147_01488	7.06019	4.10055e-15	hypothetical protein CDS
CDIF27147_03441	7.05477	3.8893e-06	phosphate ABC transporter permease CDS
CDIF27147_03628	7.05436	7.52328e-18	leucine-rich repeat protein CDS
CDIF27147_00872	7.00682	2.57753e-21	N-acetylmuramoyl-L-alanine amidase CDS
CDIF27147_00970	6.7472	7.65792e-39	glgD CDS
CDIF27147_01245	6.71146	0.110233	hypothetical protein CDS
CDIF27147_00640	6.6284	1.23244e-56	putative membrane protein CDS
CDIF27147_02210	6.61865	0.000339755	hypothetical protein CDS
CDIF27147_02806	6.61302	3.00171e-44	multi-copper polyphenol oxidoreductase, laccase CDS
CDIF27147_03638	6.6077	6.70074e-17	alr CDS
CDIF27147_01416	6.54002	9.36439e-16	tsaA CDS
CDIF27147_00136	6.53776	1.1853e-18	NADP-dependent 7-alpha-hydroxysteroid dehydrogenase CDS
CDIF27147_03315	6.5143	0.159951	phage transcriptional regulator CDS
CDIF27147_01855	6.49225	1.64015e-14	grdG CDS
CDIF27147_01776	6.48511	1.67858e-20	glycerophosphoryl diester phosphodiesterase CDS
CDIF27147_03817	6.46957	0.082609	cell wall hydrolase CDS
CDIF27147_02146	6.46662	2.03092e-06	cell surface protein CDS
CDIF27147_02362	6.45158	3.54655e-14	acetyl-CoA synthetase CDS
CDIF27147_00524	6.40345	6.12414e-09	ortA CDS
CDIF27147_02023	6.39664	0.165508	single-strand binding protein CDS
CDIF27147_01285	6.33119	1.6406e-11	putative endonuclease related to Holliday junction resolvase CDS
CDIF27147_00963	6.32021	2.19229e-10	ABC transporter ATP-binding protein CDS
CDIF27147_03474	6.28871	9.84222e-33	protein translocase CDS
CDIF27147_00969	6.28401	4.06095e-27	glgC CDS
CDIF27147_01007	6.23859	2.3026e-38	aminotransferase CDS
CDIF27147_03217	6.23842	0.000116458	hypothetical protein CDS
CDIF27147_02171	6.13073	2.1892e-28	ilvD CDS
CDIF27147_01336	6.08245	1.57301e-16	YlmC/YmxH family sporulation protein CDS
CDIF27147_01856	6.07441	6.76541e-14	grdF 1 CDS
CDIF27147_01338	6.0691	2.31584e-17	tepA CDS
CDIF27147_00271	6.06011	9.20718e-19	hypothetical protein CDS
CDIF27147_00314	6.04861	7.66651e-12	membrane protein CDS
CDIF27147_00671	6.03993	0.00995225	Spore coat associated protein JA (CotJA) CDS
CDIF27147_00566	6.02456	3.9499e-11	ABC transporter permease CDS
CDIF27147_00672	6.0203	0.000131389	cotJB1 CDS
CDIF27147_03048	6.00698	8.47847e-06	dipeptidase CDS
CDIF27147_02193	5.99579	0.00107241	argC CDS
CDIF27147_02039	5.967	2.48278e-07	sigma factor CDS
CDIF27147_02778	5.90123	7.64236e-30	transporter protein CDS
CDIF27147_02237	5.89413	1.1342e-10	amidohydrolase CDS
CDIF27147_00624	5.84875	4.59077e-42	endonuclease CDS
CDIF27147_01422	5.82169	7.06992e-20	nonribosomal peptide synthetase CDS
CDIF27147_03397	5.73827	6.69217e-11	methyltransferase CDS
CDIF27147_01450	5.68853	7.02591e-08	transcriptional regulator CDS
CDIF27147_00643	5.65352	5.90577e-12	hypothetical protein CDS
CDIF27147_03442	5.63761	8.61734e-08	phosphate ABC transporter permease CDS
CDIF27147_03630	5.58751	4.25906e-26	exported carboxy-terminal processing protease CDS
CDIF27147_00847	5.52764	7.42391e-15	ATP-dependent RNA helicase CDS
CDIF27147_00494	5.50466	2.42401e-05	DMT family permease CDS
CDIF27147_00973	5.47771	3.28266e-34	alpha-amylase CDS
CDIF27147_03047	5.44626	2.3706e-05	hypothetical protein CDS
CDIF27147_03082	5.39049	3.53201e-07	ABC transporter ATP-binding protein CDS
CDIF27147_02654	5.37883	2.16003e-05	pts system transporter subunit IIA CDS
CDIF27147_03796	5.33938	2.0916e-11	glyoxalase CDS
CDIF27147_02655	5.33831	1.49933e-13	transcriptional antiterminator CDS
CDIF27147_02323	5.31836	9.00202e-12	metal dependent phosphohydrolase CDS
CDIF27147_02348	5.31592	6.44377e-12	csdA CDS
CDIF27147_00105	5.31175	6.64467e-08	PTS system transporter subunit IIC CDS
CDIF27147_03699	5.30437	2.72754e-15	peptidase CDS
CDIF27147_03446	5.27301	1.77623e-12	sensor protein CDS
CDIF27147_01138	5.26614	1.89104e-10	hypothetical protein CDS
CDIF27147_03636	5.19921	1.27291e-13	regulator of cell growth CDS
CDIF27147_02189	5.19	4.24607e-06	argF CDS
CDIF27147_01677	5.17423	7.87469e-10	membrane-associated ribonuclease CDS
CDIF27147_01337	5.15378	5.99285e-18	dapG CDS
CDIF27147_03024	5.14802	9.20486e-13	two-component sensor histidine kinase CDS
CDIF27147_02233	5.13021	9.0259e-14	amidohydrolase CDS
CDIF27147_01718	5.12136	5.38386e-12	hypothetical protein CDS
CDIF27147_00971	5.10691	6.32227e-36	glgA CDS
CDIF27147_00959	5.09928	1.63401e-11	ABC transporter substrate-binding protein CDS
CDIF27147_00823	5.08951	9.59987e-05	hypothetical protein CDS
CDIF27147_03637	5.06292	4.51422e-12	CopG family transcriptional regulator CDS
CDIF27147_02234	5.04064	4.16543e-11	xdhA2 CDS
CDIF27147_02059	5.03436	4.85355e-08	pduV CDS
CDIF27147_01248	5.02706	0.000428031	hypothetical protein CDS
CDIF27147_03272	5.00693	8.32363e-11	nitroreductase CDS
CDIF27147_03160	4.99967	6.93519e-05	crr CDS
CDIF27147_01335	4.98534	7.34532e-40	peptidase CDS
CDIF27147_02805	4.95757	2.05605e-51	two-component response regulator CDS
CDIF27147_01371	4.93562	1.81987e-15	regulatory protein CDS
CDIF27147_00621	4.9346	1.38169e-15	methylase CDS
CDIF27147_00972	4.92953	2.62985e-36	glgP CDS
CDIF27147_01983	4.9001	0.0438131	phage protein CDS
CDIF27147_02332	4.88905	9.24984e-13	patatin-like phospholipase CDS
CDIF27147_00523	4.87029	1.23499e-05	oxidoreductase CDS
CDIF27147_03815	4.82515	0.00376097	conjugative transposon protein CDS
CDIF27147_00488	4.82104	5.39187e-14	hypothetical protein CDS
CDIF27147_03640	4.80431	4.36301e-22	cbs domain-containing protein CDS
CDIF27147_01913	4.77754	3.2371e-05	C GCAxxG C C family protein subfamily protein CDS
CDIF27147_02229	4.77711	1.13803e-06	pucC1 CDS
CDIF27147_01858	4.77312	0.00385963	grdF 2 CDS
CDIF27147_02656	4.75816	7.42928e-06	peptidase CDS
CDIF27147_01047	4.7214	5.33177e-12	cell wall anchored protein CDS
CDIF27147_02818	4.69605	8.99534e-18	murG CDS
CDIF27147_03798	4.67125	3.14504e-07	Staygreen protein CDS
CDIF27147_02804	4.65949	6.82461e-22	two-component sensor histidine kinase CDS
CDIF27147_00493	4.65198	8.78912e-16	D-aminoacyl-tRNA deacylase CDS
CDIF27147_01988	4.64607	0.258578	hypothetical protein CDS
CDIF27147_03633	4.59912	2.8826e-29	membrane protein CDS
CDIF27147_01866	4.59449	0.0259627	hypothetical protein CDS
CDIF27147_03715	4.5804	0.0549749	phnG CDS
CDIF27147_01074	4.57753	7.86835e-21	regulatory protein CDS
CDIF27147_00686	4.57262	0.000110606	ABC transporter ATP-binding protein CDS
CDIF27147_03445	4.5426	0.00284591	ABC transporter ATP-binding protein CDS
CDIF27147_01046	4.52249	2.84215e-13	glycosyl transferase CDS
CDIF27147_02676	4.5036	5.8272e-17	6-phospho-alpha-glucosidase CDS
CDIF27147_03447	4.48586	2.99357e-13	two component transcriptional regulator, winged helix family CDS
CDIF27147_03835	4.485	1.03889e-13	hypothetical protein CDS
CDIF27147_02120	4.47434	1.01265e-11	acyl-CoA thioesterase CDS
CDIF27147_03060	4.46093	5.31287e-13	sigma-54 dependent regulatory protein CDS
CDIF27147_01246	4.4598	0.135765	hypothetical protein CDS
CDIF27147_03792	4.37948	2.51686e-14	amidohydrolase CDS
CDIF27147_02817	4.34772	5.02136e-09	cell division protein CDS
CDIF27147_00689	4.33155	8.3778e-10	MerR family transcriptional regulator CDS
CDIF27147_03621	4.31038	0.0220802	N-acetylmuramoyl-l-alanine amidase CDS
CDIF27147_02205	4.3015	4.06221e-06	permease CDS
CDIF27147_02819	4.29918	9.9181e-18	ftsW CDS
CDIF27147_00690	4.29289	4.20214e-06	hypothetical protein CDS
CDIF27147_00622	4.29137	2.38853e-17	sip2 1 CDS
CDIF27147_01037	4.27732	1.23641e-08	spore coat protein CotH CDS
CDIF27147_02828	4.2686	4.4633e-20	peptidase CDS
CDIF27147_01944	4.25489	6.13858e-09	cations-transporting ATPase CDS
CDIF27147_01128	4.24425	3.16895e-05	hypothetical protein CDS
CDIF27147_03180	4.24079	0.000351933	outer surface protein CDS
CDIF27147_03084	4.23947	3.33028e-17	ntpD CDS
CDIF27147_03010	4.23728	1.15898e-14	aspartate aminotransferase CDS
CDIF27147_02244	4.21708	2.26034e-06	amidohydrolase CDS
CDIF27147_01545	4.17998	0.00038867	feoA2 CDS
CDIF27147_03086	4.17004	3.48858e-15	ntpA CDS
CDIF27147_02535	4.16878	1.63251e-09	iorB CDS
CDIF27147_03596	4.16302	2.68366e-10	aldose epimerase CDS
CDIF27147_01738	4.15917	4.24762e-13	asnB CDS
CDIF27147_02022	4.1515	1.46683e-07	helicase CDS
CDIF27147_02232	4.15052	1.89691e-08	pyrD 2 CDS
CDIF27147_01774	4.14613	2.93851e-08	transcriptional regulator CDS
CDIF27147_02827	4.13935	1.39812e-20	peptidase CDS
CDIF27147_00724	4.12958	4.93467e-12	peptidase CDS
CDIF27147_02190	4.11908	0.0257313	argM CDS
CDIF27147_02105	4.11104	1.22943e-07	acetyltransferase CDS
CDIF27147_03141	4.09744	1.02925e-13	SH3 type 3 domain-containing protein CDS
CDIF27147_03087	4.08973	1.02503e-16	ntpG CDS
CDIF27147_03085	4.08954	3.39199e-14	ntpB CDS
CDIF27147_02454	4.08601	0.20383	regulatory protein CDS
CDIF27147_00623	4.07962	1.45771e-16	sip2 2 CDS
CDIF27147_01449	4.06303	2.44991e-10	isochorismatase CDS
CDIF27147_00654	4.04535	2.36232e-07	gapN CDS
CDIF27147_00492	4.0396	1.75514e-14	transcriptional regulator CDS
CDIF27147_01893	4.00763	1.16082e-09	amino acid ABC transporter substrate-binding protein CDS
CDIF27147_00964	3.98917	3.48297e-10	ABC transporter permease CDS
CDIF27147_01207	3.98078	3.61803e-08	asp CDS
CDIF27147_02239	3.95998	4.34181e-09	peptidase CDS
CDIF27147_02241	3.95588	3.09228e-05	iron-sulfur flavoprotein CDS
CDIF27147_00740	3.94466	0.00128805	Pathogenicity locus CDS
CDIF27147_01894	3.9348	5.67391e-15	amino acid ABC transporter permease CDS
CDIF27147_00743	3.9295	0.000673632	cdd2 CDS
CDIF27147_02020	3.92188	0.101399	DNA topoisomerase CDS
CDIF27147_02391	3.9163	0.000392712	asrC CDS
CDIF27147_01728	3.91357	8.59509e-09	lipoprotein CDS
CDIF27147_01781	3.90445	0.00135985	ABC transporter permease CDS
CDIF27147_03830	3.89332	2.1219e-05	int-Tn CDS
CDIF27147_03161	3.88517	7.87531e-06	phosphosugar isomerase CDS
CDIF27147_03088	3.8824	9.29602e-21	ntpC CDS
CDIF27147_00537	3.88134	0.000642462	beta-lactamase CDS
CDIF27147_02060	3.87619	5.58461e-13	two-component response regulator CDS
CDIF27147_01577	3.8568	1.91995e-10	hisG CDS
CDIF27147_03089	3.85553	1.51169e-15	ntpE CDS
CDIF27147_03396	3.83327	2.49997e-08	hslO CDS
CDIF27147_01984	3.81457	0.0317439	IstB domain-containing protein ATP-binding protein CDS
CDIF27147_02426	3.80271	0.000269389	membrane-spanning protein CDS
CDIF27147_03090	3.79677	5.85898e-13	ntpK CDS
CDIF27147_03597	3.76445	3.57971e-09	aminotransferase CDS
CDIF27147_02153	3.75369	0.322996	regulatory protein CDS
CDIF27147_01544	3.7515	7.04043e-05	feoB2 CDS
CDIF27147_02536	3.74942	2.52864e-07	iorA CDS
CDIF27147_00244	3.74374	3.90723e-19	spoIIC CDS
CDIF27147_02242	3.74302	1.66682e-09	xanthine dehydrogenase CDS
CDIF27147_01666	3.73229	3.09007e-07	thymidylate kinase CDS
CDIF27147_02608	3.73203	2.19434e-06	sigma 54 modulation protein CDS
CDIF27147_02651	3.72309	0.00244322	Xaa-Pro dipeptidase CDS
CDIF27147_02630	3.72161	1.11386e-06	amino acid transporter CDS
CDIF27147_03162	3.71844	0.00049262	malY CDS
CDIF27147_01895	3.70455	1.48969e-13	amino acid ABC transporter ATP-binding protein CDS
CDIF27147_01576	3.70263	1.053e-05	hisZ CDS
CDIF27147_02653	3.69732	0.000743867	PTS system transporter subunit IIB CDS
CDIF27147_03218	3.69427	1.62039e-10	ascB CDS
CDIF27147_01694	3.6839	0.00486426	kdpA CDS
CDIF27147_01045	3.67597	2.54121e-07	cell wall anchored protein CDS
CDIF27147_00489	3.63912	3.45234e-13	SAM dependent methyltransferase CDS
CDIF27147_02238	3.62277	1.8998e-06	D-hydantoinase CDS
CDIF27147_00580	3.61167	0.0508603	DNA-binding response regulator CDS
CDIF27147_02392	3.60229	0.0026358	asrB CDS
CDIF27147_02177	3.59298	7.0824e-12	AraC family transcription regulator CDS
CDIF27147_01048	3.5681	1.89379e-06	TIM-barrel fold family protein CDS
CDIF27147_00930	3.56661	1.19664e-13	cell surface protein CDS
CDIF27147_00723	3.53438	1.42381e-06	peptidase CDS
CDIF27147_01049	3.53361	3.73759e-13	mnaA CDS
CDIF27147_02219	3.53141	8.12668e-07	transcriptional regulator CDS
CDIF27147_02243	3.52883	5.22337e-05	cutS CDS
CDIF27147_03759	3.5241	6.15828e-07	sodium:solute symporter CDS
CDIF27147_03826	3.52156	0.114066	hypothetical protein CDS
CDIF27147_03091	3.49573	2.63629e-14	ntpI CDS
CDIF27147_00756	3.49553	3.40884e-05	hypothetical protein CDS
CDIF27147_00752	3.48814	6.06797e-10	acetyltransferase CDS
CDIF27147_02235	3.48592	0.000900704	pucC2 CDS
CDIF27147_03195	3.48024	6.2046e-05	periplasmic protease CDS
CDIF27147_00581	3.47453	2.08042e-09	sensor histidine kinase CDS
CDIF27147_03669	3.46562	6.31947e-06	septum formation protein CDS
CDIF27147_02652	3.46046	9.67706e-06	PTS system transporter subunit IIC CDS
CDIF27147_02058	3.45577	0.000779257	pduU CDS
CDIF27147_03473	3.44156	6.89496e-17	hypothetical protein CDS
CDIF27147_01287	3.43408	5.30303e-11	competence protein CDS
CDIF27147_03534	3.42263	1.03358e-05	ABC transporter ATP-binding protein CDS
CDIF27147_02404	3.41088	3.38853e-14	signaling protein CDS
CDIF27147_01495	3.4076	0.00135334	phage shock protein CDS
CDIF27147_03092	3.39743	1.64496e-11	ATP synthase archaeal, H subunit CDS
CDIF27147_03046	3.38756	8.49557e-05	hypothetical protein CDS
CDIF27147_02061	3.37056	3.27796e-07	two-component sensor histidine kinase CDS
CDIF27147_01288	3.35992	4.14134e-12	topA CDS
CDIF27147_02427	3.35794	2.20993e-11	oxidoreductase CDS
CDIF27147_02844	3.35203	0.0092119	ctfB CDS
CDIF27147_02236	3.34934	0.0062822	xdhC CDS
CDIF27147_02604	3.34881	2.1524e-14	metalloprotease CDS
CDIF27147_03267	3.34193	6.6106e-05	enoate reductase CDS
CDIF27147_01117	3.33927	1.73295e-08	dhaB1 CDS
CDIF27147_03234	3.33328	1.15213e-11	bglA1 CDS
CDIF27147_01953	3.33251	5.56304e-16	3-deoxy-7-phosphoheptulonate synthase CDS
CDIF27147_00732	3.32921	3.27102e-06	cdu2 CDS
CDIF27147_02820	3.3288	8.94634e-12	murD CDS
CDIF27147_03472	3.31455	1.55816e-10	hypothetical protein CDS
CDIF27147_03809	3.30958	0.378661	conjugative transposon protein CDS
CDIF27147_03425	3.29605	4.0533e-09	prdC CDS
CDIF27147_01134	3.28913	3.50835e-09	coaE CDS
CDIF27147_00464	3.28498	4.44384e-11	cbiN CDS
CDIF27147_00476	3.28457	0.0755213	hypothetical protein CDS
CDIF27147_00084	3.27138	8.93459e-07	translation elongation factor CDS
CDIF27147_01118	3.26527	3.33896e-14	dhaB2 CDS
CDIF27147_03808	3.26089	0.0486042	conjugative transposon replication initiation factor CDS
CDIF27147_01518	3.25194	6.02092e-15	metQ CDS
CDIF27147_00696	3.25005	3.51261e-13	phage-related replicative helicase CDS
CDIF27147_01406	3.24764	7.93655e-08	allophanate hydrolase subunit 2 CDS
CDIF27147_02376	3.23333	1.50666e-12	GTP-binding protein CDS
CDIF27147_00463	3.22119	7.00269e-14	cbiM CDS
CDIF27147_00611	3.21714	1.97156e-09	copper amine oxidase domain-containing protein CDS
CDIF27147_02640	3.21415	0.00390739	competence membrane protein CDS
CDIF27147_01985	3.20018	0.116637	conjugal transfer protein CDS
CDIF27147_03816	3.1795	0.0210395	conjugative transposon protein CDS
CDIF27147_03653	3.17743	4.94339e-07	selenium-dependent molybdenum hydroxylase systemprotein CDS
CDIF27147_03834	3.16239	6.17235e-12	potassium/proton antiporter CDS
CDIF27147_00960	3.15357	1.19016e-08	ABC transporter ATP-binding protein CDS
CDIF27147_02079	3.15217	9.02764e-05	aminotransferase CDS
CDIF27147_02444	3.14915	2.71933e-07	sigma-54 interacting transcription antiterminator CDS
CDIF27147_01695	3.13749	0.00175303	kdpB CDS
CDIF27147_01583	3.1365	8.65759e-07	hisI CDS
CDIF27147_03238	3.12876	7.04853e-06	C4-dicarboxylate anaerobic carrier CDS
CDIF27147_01587	3.12638	4.6329e-07	sigV CDS
CDIF27147_03566	3.11834	0.00112775	ABC transporter permease CDS
CDIF27147_02390	3.1176	0.00599465	nirC CDS
CDIF27147_02675	3.11147	6.29848e-11	AraC family transcription regulator CDS
CDIF27147_00253	3.08466	1.58665e-13	DNA-binding protein CDS
CDIF27147_03567	3.07292	0.00137611	ABC transporter ATP-binding protein CDS
CDIF27147_00426	3.06742	2.92084e-07	hypothetical protein CDS
CDIF27147_03328	3.06232	0.00542069	ABC transporter permease CDS
CDIF27147_01272	3.06119	1.11473e-10	GTPase CDS
CDIF27147_02382	3.05712	2.64774e-05	regulatory protein CDS
CDIF27147_03679	3.05201	1.86198e-06	pth CDS
CDIF27147_00914	3.04115	2.64355e-09	oxidative stress protein CDS
CDIF27147_03795	3.02656	0.0134067	hypothetical protein CDS
CDIF27147_03641	3.00872	3.5696e-10	acpS CDS
CDIF27147_01659	2.99769	5.17842e-07	holin CDS
CDIF27147_00755	2.99237	0.00038931	hypothetical protein CDS
CDIF27147_02053	2.96814	0.000222522	phage repressor CDS
CDIF27147_01141	2.96161	6.71163e-18	hypothetical protein CDS
CDIF27147_03116	2.95626	3.51117e-06	ABC transporter ATP-binding protein CDS
CDIF27147_02230	2.95483	0.00605906	pbuX 1 CDS
CDIF27147_03271	2.95053	9.25246e-07	ArsR family transcriptional regulator CDS
CDIF27147_03631	2.9363	1.00633e-10	5-formyltetrahydrofolate cyclo-ligase CDS
CDIF27147_01050	2.92423	5.69367e-07	mannosyl-glycoprotein endo-beta-N-acetylglucosamidase CDS
CDIF27147_02822	2.9236	3.0514e-15	murF CDS
CDIF27147_00317	2.91674	2.85615e-09	groES CDS
CDIF27147_03045	2.9158	0.000214363	D-aminoacylase CDS
CDIF27147_01365	2.91406	0.00450662	lantibiotic ABC transporter permease CDS
CDIF27147_02261	2.90291	5.98234e-05	ABC transporter ATP-binding protein CDS
CDIF27147_01290	2.89797	1.31859e-10	recombination factor protein RarA CDS
CDIF27147_00275	2.88584	3.65104e-05	gcp 1 CDS
CDIF27147_01568	2.88371	0.00239307	ABC transporter permease CDS
CDIF27147_02602	2.86871	3.72688e-06	cdd CDS
CDIF27147_03671	2.86348	1.15799e-07	sporulation protein YabP CDS
CDIF27147_01681	2.85953	1.36405e-07	hom2 CDS
CDIF27147_01404	2.85879	1.02487e-06	transporter CDS
CDIF27147_00421	2.85566	1.35344e-05	DNA-binding protein CDS
CDIF27147_00886	2.85429	0.0103255	membrane associated dicarboxylate carrier protein CDS
CDIF27147_03163	2.84106	0.00253525	malX 2 CDS
CDIF27147_01887	2.8364	1.37702e-14	putative CoA-substrate-specific enzyme activase CDS
CDIF27147_03670	2.83258	8.03268e-13	spore cortex biosynthesis protein YabQ CDS
CDIF27147_03833	2.83251	2.43075e-13	tlpB 17 CDS
CDIF27147_01783	2.83132	0.000405902	two-component sensor histidine kinase CDS
CDIF27147_03658	2.82874	6.42508e-11	zinc transporter CDS
CDIF27147_02297	2.82733	4.94515e-07	signaling protein CDS
CDIF27147_02442	2.82584	0.0711317	PTS system transporter subunit IIB CDS
CDIF27147_02252	2.82338	1.51026e-09	citrulline cluster-linked protein CDS
CDIF27147_00699	2.81025	0.00325729	4Fe-4S ferredoxin CDS
CDIF27147_00423	2.79788	0.00165855	ABC transporter ATP-binding protein CDS
CDIF27147_03471	2.79257	3.59136e-10	FAD-dependent dehydrogenase CDS
CDIF27147_00691	2.78339	0.223649	transcriptional regulator CDS
CDIF27147_03222	2.78029	0.0413941	transcription antiterminator CDS
CDIF27147_02228	2.77265	5.0382e-07	xdhA1 CDS
CDIF27147_02453	2.7639	0.444502	repressor CDS
CDIF27147_01437	2.75915	1.6156e-05	ATP-binding protein CDS
CDIF27147_03627	2.7567	0.378893	hypothetical protein CDS
CDIF27147_00318	2.75603	2.54844e-07	groEL CDS
CDIF27147_03399	2.75378	9.35921e-08	amidohydrolase CDS
CDIF27147_01818	2.75247	0.0205587	thiG CDS
CDIF27147_02041	2.74548	2.17387e-07	cell surface protein CDS
CDIF27147_01787	2.74477	8.42334e-05	pcp CDS
CDIF27147_01678	2.74439	0.000356718	two-component histidine kinase CDS
CDIF27147_01243	2.74263	0.421309	phage anti-repressor CDS
CDIF27147_00242	2.73639	0.00190069	hypothetical protein CDS
CDIF27147_02845	2.73401	0.000817015	bdhA CDS
CDIF27147_03179	2.71427	0.0596351	murQ CDS
CDIF27147_03831	2.69994	1.13636e-07	MerR family transcriptional regulator CDS
CDIF27147_00274	2.69915	1.18412e-05	rimI CDS
CDIF27147_01882	2.69832	2.34166e-08	B3/4 domain-containing protein CDS
CDIF27147_01440	2.6911	0.0428186	integrase, catalytic region CDS
CDIF27147_03758	2.67727	0.12847	hypothetical protein CDS
CDIF27147_00695	2.67506	3.69232e-06	phage-related regulatory protein CDS
CDIF27147_02019	2.67062	0.176785	cell surface protein CDS
CDIF27147_01291	2.6542	9.87878e-05	acetyltransferase CDS
CDIF27147_01696	2.65358	0.0272619	kdpC CDS
CDIF27147_01820	2.6529	0.295768	thiE2 CDS
CDIF27147_03247	2.64501	0.0284863	transporter CDS
CDIF27147_03255	2.6441	0.144473	hypothetical protein CDS
CDIF27147_01580	2.64391	5.00446e-06	hisH CDS
CDIF27147_00917	2.63823	4.01287e-08	ATP-dependent RNA helicase CDS
CDIF27147_00466	2.63801	0.000490598	cbiO 2 CDS
CDIF27147_00273	2.6333	4.43549e-05	glycoprotease CDS
CDIF27147_03832	2.61278	1.87353e-10	potassium/proton antiporter CDS
CDIF27147_01884	2.6113	0.000310227	lipoprotein CDS
CDIF27147_02644	2.61045	1.3995e-05	UBA/THIF-type NAD/FAD binding protein CDS
CDIF27147_01232	2.6062	1.71402e-07	deoA CDS
CDIF27147_03810	2.5979	0.27644	conjugative transposon protein CDS
CDIF27147_03093	2.59706	2.51338e-05	hypothetical protein CDS
CDIF27147_01844	2.59587	0.136081	hypothetical protein CDS
CDIF27147_02383	2.59539	0.00562579	regulatory protein CDS
CDIF27147_02195	2.5908	0.000296374	GCN5-related N-acetyltransferase CDS
CDIF27147_02202	2.58978	2.06597e-19	transcriptional regulator CDS
CDIF27147_03757	2.57505	0.0643367	hypothetical protein CDS
CDIF27147_03415	2.56981	3.85382e-09	Sulfite exporter TauE/SafE CDS
CDIF27147_01415	2.56231	8.61406e-07	amino acid amidase CDS
CDIF27147_01589	2.5601	2.84746e-05	rsiV 2 CDS
CDIF27147_02599	2.55523	1.75329e-06	hypothetical protein CDS
CDIF27147_00272	2.54553	0.000204704	ATP/GTP hydrolase CDS
CDIF27147_00836	2.53808	9.11505e-06	amino acid ABC transporter substrate-binding protein CDS
CDIF27147_02269	2.52579	0.00602755	hypothetical protein CDS
CDIF27147_03712	2.5213	0.0407256	phnJ CDS
CDIF27147_02287	2.51547	5.87979e-06	acetyltransferase CDS
CDIF27147_02629	2.51529	3.4747e-07	hemN CDS
CDIF27147_01332	2.51525	3.20064e-09	DegV family protein CDS
CDIF27147_00698	2.51414	0.0429868	ferredoxin CDS
CDIF27147_00844	2.5096	0.000524096	plfA CDS
CDIF27147_03263	2.50436	0.0159901	conjugative transposon replication initiation factor CDS
CDIF27147_01579	2.4956	1.19473e-05	hisB CDS
CDIF27147_03329	2.49063	2.1945e-07	ABC transporter permease CDS
CDIF27147_02380	2.48515	0.0312188	hypothetical protein CDS
CDIF27147_03443	2.48458	0.503112	hypothetical protein CDS
CDIF27147_03786	2.48413	0.0113081	D-alanyl-D-alanine carboxypeptidase CDS
CDIF27147_00838	2.48121	0.000541353	amino acid ABC transporter ATP-binding protein CDS
CDIF27147_02257	2.47913	2.03384e-11	Na(+)/H(+) antiporter CDS
CDIF27147_02145	2.4712	1.18414e-09	radical SAM protein CDS
CDIF27147_01405	2.46881	0.00038297	allophanate hydrolase subunit 1 CDS
CDIF27147_01692	2.46688	3.97162e-05	membrane protein CDS
CDIF27147_00268	2.46336	1.34998e-07	amidohydrolase CDS
CDIF27147_01133	2.46214	7.2029e-08	polA CDS
CDIF27147_03235	2.4619	3.12746e-06	PTS system transporter subunit IIABC CDS
CDIF27147_01581	2.45855	0.00344697	hisA CDS
CDIF27147_00887	2.45789	0.0166938	act CDS
CDIF27147_00779	2.45319	7.60785e-07	cation transport protein CDS
CDIF27147_01135	2.44981	3.85256e-07	transglycosylase CDS
CDIF27147_02240	2.44661	0.00145539	dpaL1 CDS
CDIF27147_02272	2.44612	6.34478e-05	copper-transporting P-type ATPase CDS
CDIF27147_03049	2.44251	1.30092e-06	sigma-54-dependent transcriptional regulator CDS
CDIF27147_03791	2.43633	0.000697056	ferredoxin CDS
CDIF27147_01586	2.43526	3.96739e-10	peptidyl-prolyl isomerase CDS
CDIF27147_02603	2.42545	1.84226e-08	membrane-associated kinase and phosphatase CDS
CDIF27147_03256	2.41999	2.78275e-05	bglA2 CDS
CDIF27147_01585	2.41748	3.4088e-06	polysaccharide deacetylase CDS
CDIF27147_03422	2.41213	0.000468928	hypothetical protein CDS
CDIF27147_02333	2.41175	0.00020089	hcp CDS
CDIF27147_01582	2.40861	0.0448685	hisF CDS
CDIF27147_01676	2.40159	5.14164e-08	pgm1 CDS
CDIF27147_01941	2.40119	2.43214e-05	ade CDS
CDIF27147_00102	2.39926	0.000322072	transcription antiterminator CDS
CDIF27147_01819	2.39557	0.00873605	thiH 1 CDS
CDIF27147_03394	2.3867	0.000257374	snorO CDS
CDIF27147_02148	2.38651	2.18316e-06	trpP CDS
CDIF27147_01954	2.37999	1.02681e-08	aroB CDS
CDIF27147_03009	2.37597	0.000174132	MarR family regulatory protein CDS
CDIF27147_00465	2.37591	0.0158962	cbiQ CDS
CDIF27147_00913	2.37413	7.18986e-07	rbo CDS
CDIF27147_02601	2.36845	2.91017e-08	era CDS
CDIF27147_01137	2.36732	5.76122e-05	heavy-metal binding protein CDS
CDIF27147_02537	2.36722	0.000233604	aspartate aminotransferase CDS
CDIF27147_01230	2.36121	9.46207e-07	deoB CDS
CDIF27147_03314	2.35914	0.186482	hypothetical protein CDS
CDIF27147_03421	2.35317	0.000220058	prdB 2 CDS
CDIF27147_00435	2.35097	0.000289968	abgB1 CDS
CDIF27147_03233	2.34948	0.00911331	sigma-54-dependent transcriptional regulator CDS
CDIF27147_02150	2.34785	0.392746	hypothetical protein CDS
CDIF27147_02900	2.34223	2.35001e-06	glyA 1 CDS
CDIF27147_02842	2.34143	0.029667	thlA2 CDS
CDIF27147_00126	2.33343	4.49511e-07	sigH CDS
CDIF27147_00082	2.33262	0.0170821	hypothetical protein CDS
CDIF27147_02779	2.33107	4.66244e-11	tlpB 13 CDS
CDIF27147_03361	2.32587	0.00494892	MerR family transcriptional regulator CDS
CDIF27147_03245	2.32571	5.63627e-05	phospho-sugar aldolase CDS
CDIF27147_01813	2.32504	0.000305849	recQ CDS
CDIF27147_03680	2.32342	2.99662e-06	type IV prepilin leader peptidase CDS
CDIF27147_01578	2.32197	0.0214507	hisC CDS
CDIF27147_03714	2.32022	0.24789	phnH CDS
CDIF27147_01883	2.31871	0.000407671	NUDIX family hydrolase CDS
CDIF27147_01876	2.30986	1.48348e-06	iron-sulfur protein CDS
CDIF27147_03423	2.30877	9.38393e-05	prdA CDS
CDIF27147_03613	2.3058	0.000815094	regulatory protein CDS
CDIF27147_03818	2.30515	0.40862	conjugative transposon protein CDS
CDIF27147_00514	2.29726	5.18892e-09	tlpB 1 CDS
CDIF27147_03555	2.29579	4.7186e-06	hymA CDS
CDIF27147_02650	2.29507	0.00561607	aminotransferase CDS
CDIF27147_01136	2.29456	1.15299e-09	solute-binding lipoprotein CDS
CDIF27147_03709	2.28864	0.00855968	phnM CDS
CDIF27147_00319	2.28852	0.000259394	NCAIR mutase-like protein CDS
CDIF27147_03705	2.28585	0.00352294	iron ABC transporter solute-binding lipoprotein CDS
CDIF27147_03298	2.28339	0.194587	transposase CDS
CDIF27147_00710	2.28123	NA	hypothetical protein CDS
CDIF27147_02821	2.26904	7.58413e-07	mraY CDS
CDIF27147_03115	2.2673	7.45282e-05	ABC transporter permease CDS
CDIF27147_03095	2.26196	3.00789e-05	B3/4 domain-containing protein CDS
CDIF27147_02679	2.25983	0.0182976	PTS system transporter subunit IIA CDS
CDIF27147_02751	2.25929	0.00485509	rpoZ CDS
CDIF27147_01155	2.25371	5.31131e-05	divIVB CDS
CDIF27147_02393	2.25262	0.0816441	asrA CDS
CDIF27147_01229	2.25256	7.13888e-06	xerD1 CDS
CDIF27147_03347	2.25081	6.30382e-07	glnF CDS
CDIF27147_03616	2.24987	1.6183e-07	transposon Tn21 resolvase CDS
CDIF27147_00837	2.24963	4.63814e-06	amino acid ABC transporter permease CDS
CDIF27147_03657	2.24553	1.54611e-06	translation factor SUA5 CDS
CDIF27147_02935	2.24531	1.86451e-08	N-acetylmuramoyl-L-alanine amidase CDS
CDIF27147_02325	2.24306	0.224889	hypothetical protein CDS
CDIF27147_00876	2.23838	4.22191e-09	ATP/GTP-binding protein CDS
CDIF27147_03246	2.23555	0.00170088	transcription antiterminator CDS
CDIF27147_03372	2.23535	6.82872e-05	MerR family transcriptional regulator CDS
CDIF27147_01537	2.22855	5.25669e-05	hypothetical protein CDS
CDIF27147_03190	2.22853	0.0345276	PTS system transporter subunit IIA CDS
CDIF27147_03532	2.22187	0.130679	ABC transporter permease CDS
CDIF27147_02218	2.21609	9.13549e-09	hypothetical protein CDS
CDIF27147_00110	2.21411	1.5014e-08	ispF CDS
CDIF27147_03843	2.21152	0.00156913	kdgA CDS
CDIF27147_02251	2.20059	0.00460339	transcriptional regulator CDS
CDIF27147_03698	2.19788	0.000278687	cation efflux protein CDS
CDIF27147_00490	2.19231	2.24498e-10	nucleotidase CDS
CDIF27147_00447	2.19171	0.00661522	ArsR family transcriptional regulator CDS
CDIF27147_03614	2.19104	3.64001e-05	hypothetical protein CDS
CDIF27147_01852	2.18893	8.67376e-06	gluconate permease CDS
CDIF27147_03042	2.18826	0.000297741	putative membrane protein CDS
CDIF27147_00985	2.18796	0.00372163	hypothetical protein CDS
CDIF27147_02677	2.17342	9.14985e-05	PTS system transporter subunit IIBC CDS
CDIF27147_03360	2.17189	0.00286062	iron-sulfur flavoprotein CDS
CDIF27147_02126	2.17119	0.000166685	dipeptidase PepV CDS
CDIF27147_02598	2.16886	1.54118e-05	recO CDS
CDIF27147_01364	2.16864	0.039257	lantibiotic ABC transporter ATP-binding protein CDS
CDIF27147_03257	2.16513	0.000275135	bglF 2 CDS
CDIF27147_03424	2.15704	2.59002e-06	prdR CDS
CDIF27147_03376	2.15572	0.165096	ABC transporter ATP-binding protein CDS
CDIF27147_00254	2.14726	0.0447758	phosphoribosyl transferase CDS
CDIF27147_02777	2.14709	0.00375936	hypothetical protein CDS
CDIF27147_02088	2.13934	0.000442758	spoVS CDS
CDIF27147_02668	2.13496	0.00130204	histidinol-phosphate aminotransferase CDS
CDIF27147_00948	2.12623	0.00277221	PTS system transporter subunit IIC CDS
CDIF27147_00708	2.12549	7.11655e-05	radical SAM superfamily protein CDS
CDIF27147_03824	2.1241	0.162959	mmt1 CDS
CDIF27147_01955	2.12186	1.01109e-09	aroA CDS
CDIF27147_02204	2.11541	0.000381178	rluB CDS
CDIF27147_00995	2.11488	1.00755e-05	hydrolase CDS
CDIF27147_03420	2.11456	0.00317184	prdB 1 CDS
CDIF27147_00321	2.11092	0.00417647	hypothetical protein CDS
CDIF27147_01885	2.10957	7.52245e-06	gapA CDS
CDIF27147_00751	2.10518	0.0138073	cyclopropane-fatty-acyl-phospholipid synthase CDS
CDIF27147_00652	2.10345	0.000252115	efflux protein CDS
CDIF27147_02441	2.1028	0.00190953	PTS system transporter subunit IIC CDS
CDIF27147_01156	2.10082	0.000123663	minE CDS
CDIF27147_02534	2.10043	0.0030992	butyrate kinase CDS
CDIF27147_00725	2.09805	7.41383e-05	hypothetical protein CDS
CDIF27147_01693	2.09511	0.586241	hypothetical protein CDS
CDIF27147_01403	2.0914	0.000495819	LamB/YcsF family protein CDS
CDIF27147_03258	2.09013	0.0225751	bglG 2 CDS
CDIF27147_03117	2.08931	0.000821343	bacA2 CDS
CDIF27147_01231	2.08419	0.00033714	deoD CDS
CDIF27147_03557	2.08299	4.33407e-05	hymC CDS
CDIF27147_02674	2.07789	0.000461121	transglutaminase domain-containing protein CDS
CDIF27147_03845	2.07678	0.0149537	sugar-phosphate isomerase CDS
CDIF27147_01010	2.0755	4.7912e-05	signaling protein CDS
CDIF27147_02381	2.06577	0.000105011	carbonic anhydrase CDS
CDIF27147_01956	2.06448	1.16178e-05	aroC CDS
CDIF27147_01172	2.06202	0.000795658	hom1 CDS
CDIF27147_01560	2.05887	0.0061295	ABC transporter ATP-binding protein CDS
CDIF27147_01572	2.05562	0.000948461	hypothetical protein CDS
CDIF27147_01584	2.0507	0.000492741	amino acid permease CDS
CDIF27147_03797	2.04972	0.000818431	multidrug resistance protein CDS
CDIF27147_01445	2.03882	0.0482458	hypothetical protein CDS
CDIF27147_01825	2.02983	0.00856655	hypothetical protein CDS
CDIF27147_01126	2.02862	1.78835e-07	tlpB 9 CDS
CDIF27147_02564	2.0268	5.06268e-07	DNA topoisomerase CDS
CDIF27147_01617	2.02642	0.0502658	phage-like protein CDS
CDIF27147_01561	2.01684	0.0769954	ABC transporter permease CDS
CDIF27147_03368	2.01654	0.00184928	phage-related regulatory protein CDS
CDIF27147_02203	2.01599	3.85455e-05	rRNA methylase CDS
CDIF27147_02685	2.01493	3.89012e-07	leuS CDS
CDIF27147_00088	2.01485	0.000761919	clpC CDS
CDIF27147_01448	2.01197	0.00078977	MgtC/SapB transporter CDS
CDIF27147_02437	2.01178	7.91294e-05	sodium:solute symporter CDS
CDIF27147_00778	2.00866	0.000268407	cation transport protein CDS
CDIF27147_03825	2.00762	0.343811	hypothetical protein CDS
CDIF27147_03696	2.00691	1.23238e-05	murC CDS
CDIF27147_02843	2.00678	0.255722	ctfA CDS
CDIF27147_01716	1.99896	0.000502822	hypothetical protein CDS
CDIF27147_02220	1.99758	1.52844e-06	regulatory protein CDS
CDIF27147_00117	1.98984	0.00594172	ribonuclease III CDS
CDIF27147_00030	1.98754	3.13088e-05	dnaH CDS
CDIF27147_01322	1.98737	0.0679245	rimP CDS
CDIF27147_03565	1.98583	0.200844	ABC transporter permease CDS
CDIF27147_00760	1.98496	0.10334	putative ester cyclase CDS
CDIF27147_02401	1.9831	0.00527215	nanE CDS
CDIF27147_01669	1.98028	7.59971e-06	tlpB 11 CDS
CDIF27147_00996	1.97956	0.000729649	small multi-drug export CDS
CDIF27147_00961	1.97857	0.000654233	ABC transporter permease CDS
CDIF27147_00780	1.97569	0.000101156	RNA methylase CDS
CDIF27147_01807	1.97512	0.000453522	sodium:amino acid symporter CDS
CDIF27147_00934	1.97126	0.0719022	hypothetical protein CDS
CDIF27147_02018	1.9708	0.61756	hypothetical protein CDS
CDIF27147_02147	1.9708	0.61756	hypothetical protein CDS
CDIF27147_03533	1.96402	0.0192323	ABC transporter permease CDS
CDIF27147_02467	1.95981	0.00286494	hypothetical protein CDS
CDIF27147_01733	1.95626	0.0153095	D-alanyl-D-alanine carboxypeptidase CDS
CDIF27147_01588	1.95511	0.0759373	rsiV 1 CDS
CDIF27147_02600	1.95448	2.31949e-06	Mg2+ transporter CDS
CDIF27147_01433	1.95412	0.00525545	membrane protein CDS
CDIF27147_03362	1.95268	0.000811746	oxidoreductase CDS
CDIF27147_00320	1.95224	5.14366e-05	hypothetical protein CDS
CDIF27147_03237	1.9519	0.00570466	amidohydrolase CDS
CDIF27147_00679	1.95045	3.04207e-05	tlpB 5 CDS
CDIF27147_02816	1.94914	0.0030322	division initiation protein CDS
CDIF27147_01414	1.94882	0.0871158	hypothetical protein CDS
CDIF27147_01354	1.94193	0.000138487	aspartate aminotransferase CDS
CDIF27147_01990	1.93871	0.135746	virulence-associated E domain-containing protein CDS
CDIF27147_00834	1.93651	6.87458e-06	ATP-dependent DNA helicase CDS
CDIF27147_01672	1.92924	0.00538229	transcriptional regulator CDS
CDIF27147_01247	1.92575	0.0357219	hypothetical protein CDS
CDIF27147_03598	1.92149	0.025069	peptidase CDS
CDIF27147_03678	1.91402	3.58219e-06	mfd CDS
CDIF27147_01675	1.9087	0.00206712	arylesterase CDS
CDIF27147_00892	1.9078	0.12734	electron transfer flavoprotein subunit beta CDS
CDIF27147_00422	1.90268	0.427844	yxlE CDS
CDIF27147_03827	1.89464	0.192912	hypothetical protein CDS
CDIF27147_00893	1.89105	0.00759415	electron transfer flavoprotein subunit alpha CDS
CDIF27147_03620	1.89041	0.295104	phage-related cell wall hydrolase CDS
CDIF27147_02962	1.88673	0.320806	cell wall teichoic acid glycosylation protein CDS
CDIF27147_01490	1.88388	0.000598783	two-component sensor kinase CDS
CDIF27147_03844	1.87633	0.0034597	dihydrodipicolinate synthase CDS
CDIF27147_03615	1.87629	0.0694642	hypothetical protein CDS
CDIF27147_01157	1.87495	1.08654e-06	mrdB CDS
CDIF27147_03419	1.87444	0.000884195	prdD CDS
CDIF27147_00801	1.8732	0.00210563	cooC CDS
CDIF27147_03373	1.86956	0.0202641	cme CDS
CDIF27147_03346	1.86673	0.00272873	cggR CDS
CDIF27147_03430	1.8667	0.00887274	TSCPD domain protein CDS
CDIF27147_03330	1.86029	0.0210191	ABC transporter ATP-binding protein CDS
CDIF27147_02418	1.85829	0.00105482	PTS system transporter subunit EIIC CDS
CDIF27147_02288	1.85688	0.00149278	hypothetical protein CDS
CDIF27147_03690	1.85618	0.0362593	pilin CDS
CDIF27147_00793	1.85297	0.134459	purine nucleoside phosphorylase CDS
CDIF27147_00081	1.85168	0.000733823	hypothetical protein CDS
CDIF27147_01228	1.85148	0.111794	stage II sporulation protein M CDS
CDIF27147_01399	1.85139	0.00997	transporter CDS
CDIF27147_01377	1.84924	0.0771332	DNA-binding protein CDS
CDIF27147_03556	1.8461	0.00206695	hymB CDS
CDIF27147_01981	1.84543	0.652021	sigma-24 (feci) CDS
CDIF27147_03780	1.84403	0.00522526	aminopeptidase CDS
CDIF27147_01701	1.84395	0.114476	hypothetical protein CDS
CDIF27147_02798	1.8407	5.75732e-05	acyl-phosphate glycerol 3-phosphate acyltransferase CDS
CDIF27147_02167	1.83654	0.223438	MerR family transcriptional regulator CDS
CDIF27147_02729	1.83412	0.114498	PTS system transporter subunit IIA CDS
CDIF27147_03752	1.83208	0.000663126	peptidase CDS
CDIF27147_01301	1.83076	0.122322	hypothetical protein CDS
CDIF27147_02356	1.83037	0.000439676	cyclomaltodextrinase CDS
CDIF27147_00104	1.83003	0.084132	PTS system transporter subunit IIB CDS
CDIF27147_00631	1.82968	0.0596252	iron-sulfur cluster protein CDS
CDIF27147_03694	1.82845	0.0366986	spoVG CDS
CDIF27147_02797	1.82729	0.000224386	glyC CDS
CDIF27147_01574	1.82686	3.06181e-05	hemolysin-like membrane protein CDS
CDIF27147_03270	1.8268	2.53407e-05	flavodoxin CDS
CDIF27147_02389	1.8264	0.0299357	membrane protein CDS
CDIF27147_03706	1.8245	0.0637384	iron ABC transporter permease CDS
CDIF27147_00538	1.82079	0.00846801	ABC transporter ATP-binding protein CDS
CDIF27147_00924	1.81965	0.00460884	DNA-binding protein CDS
CDIF27147_00109	1.81015	0.00203313	ispD 1 CDS
CDIF27147_02997	1.80699	9.28529e-05	amino acid racemase CDS
CDIF27147_03708	1.80639	0.240706	phosphoesterase CDS
CDIF27147_00262	1.80581	0.132172	copper homeostasis protein CDS
CDIF27147_02826	1.80539	0.0491702	lgt CDS
CDIF27147_01158	1.80381	2.16882e-06	mgsA CDS
CDIF27147_01428	1.80181	0.000172382	ddl CDS
CDIF27147_03409	1.80019	0.179967	bclA2 CDS
CDIF27147_03531	1.79827	0.00121504	multidrug efflux protein CDS
CDIF27147_01590	1.79745	0.000792387	dehydrogenase accessory protein CDS
CDIF27147_01668	1.79744	0.00257513	hydrolase, alpha/beta fold family CDS
CDIF27147_02628	1.79701	0.00149239	hrcA CDS
CDIF27147_02732	1.79525	0.00181887	alpha-mannosidase CDS
CDIF27147_03500	1.7937	0.00033749	hydN2 CDS
CDIF27147_00547	1.79334	0.258097	hydrolase CDS
CDIF27147_01036	1.7887	0.165081	twin-arginine translocating C- subunit CDS
CDIF27147_00277	1.7873	0.00585336	hpdC CDS
CDIF27147_03665	1.78688	0.0056875	gtaB 2 CDS
CDIF27147_03711	1.78456	0.184755	phnK CDS
CDIF27147_02009	1.78344	0.670242	dnaG CDS
CDIF27147_01723	1.7755	2.37615e-05	ABC transporter ATP-binding protein CDS
CDIF27147_00663	1.77489	0.00545792	hypothetical protein CDS
CDIF27147_00664	1.77393	0.00227669	hypothetical protein CDS
CDIF27147_01971	1.77302	0.492576	rimK 1 CDS
CDIF27147_01094	1.77244	0.000701568	phosphatase CDS
CDIF27147_00031	1.77207	0.007003	DNA-binding protein, YbaB/EbfC family CDS
CDIF27147_02815	1.7718	0.0113496	division initiation protein CDS
CDIF27147_02678	1.76778	0.324399	transcriptional antiterminator CDS
CDIF27147_02398	1.76065	0.0293735	beta-D-galactosidase CDS
CDIF27147_03619	1.7602	0.169565	phage portal protein CDS
CDIF27147_01640	1.76006	0.0466999	phage protein CDS
CDIF27147_02730	1.75977	0.130916	PTS system transporter subunit IIB CDS
CDIF27147_01097	1.7567	0.00115837	aminopeptidase 1 CDS
CDIF27147_00491	1.7555	0.00154542	hypothetical protein CDS
CDIF27147_00946	1.75448	0.474405	recombination factor protein RarA CDS
CDIF27147_02627	1.74917	6.3555e-07	grpE CDS
CDIF27147_03207	1.74257	8.56259e-05	type i restriction enzyme r subunit CDS
CDIF27147_03008	1.7403	4.33572e-05	oxidoreductase CDS
CDIF27147_01170	1.74028	0.00511455	yhbY CDS
CDIF27147_01784	1.73933	0.140545	TraX protein CDS
CDIF27147_02260	1.73718	0.362281	ABC transporter permease CDS
CDIF27147_03007	1.73497	0.00658935	flavodoxin CDS
CDIF27147_00539	1.73399	0.005583	ABC transporter permease CDS
CDIF27147_00298	1.7318	5.87345e-05	lipoprotein CDS
CDIF27147_03800	1.73134	0.484976	collagen-binding surface protein CDS
CDIF27147_02696	1.73114	0.000104223	ABC transporter permease CDS
CDIF27147_02799	1.72992	0.00207028	engA CDS
CDIF27147_01154	1.72572	0.00440184	minC CDS
CDIF27147_03710	1.72532	0.156927	phnL CDS
CDIF27147_02700	1.72026	0.00309696	membrane-associated 5'-nucleotidase/phosphoesterase CDS
CDIF27147_03005	1.71968	0.0147184	flavodoxin CDS
CDIF27147_02440	1.71641	0.244443	sugar dehydrogenase CDS
CDIF27147_03416	1.71632	0.00211993	prdF CDS
CDIF27147_01491	1.70808	0.00266782	ABC transporter ATP-binding protein CDS
CDIF27147_00267	1.7068	1.92927e-05	RNA-binding protein CDS
CDIF27147_01925	1.70409	0.0385247	sacA CDS
CDIF27147_02329	1.70045	4.35871e-05	ldh CDS
CDIF27147_00424	1.6991	0.183637	ABC transporter permease CDS
CDIF27147_03193	1.69435	0.146788	glvC CDS
CDIF27147_00935	1.69383	0.00400615	abgB2 CDS
CDIF27147_02698	1.6937	0.0555781	two-component sensor histidine kinase CDS
CDIF27147_00933	1.69363	0.227672	hypothetical protein CDS
CDIF27147_03289	1.69203	1.223e-05	Fe3+ ABC transporter periplasmic component-like protein CDS
CDIF27147_03701	1.69127	9.69108e-05	ksgA CDS
CDIF27147_00495	1.68815	0.000396021	bglF 1 CDS
CDIF27147_03498	1.68578	0.00377518	hydN1 CDS
CDIF27147_01481	1.68567	0.111436	putative SAM-dependent methyltransferase CDS
CDIF27147_02399	1.68538	0.00079861	sodium:solute symporter CDS
CDIF27147_00536	1.68421	0.668321	hypothetical protein CDS
CDIF27147_01838	1.68272	0.0240971	AraC family transcription regulator CDS
CDIF27147_02038	1.68243	0.351054	hypothetical protein CDS
CDIF27147_01715	1.68216	0.0941607	ABC transporter permease CDS
CDIF27147_01169	1.6795	0.00719745	obg CDS
CDIF27147_01351	1.67925	0.00111998	malX 1 CDS
CDIF27147_01722	1.67815	0.060668	GntR family transcriptional regulator CDS
CDIF27147_02450	1.6778	0.638719	branched-chain amino acid transport CDS
CDIF27147_00645	1.67612	0.00173483	tlpB 3 CDS
CDIF27147_01805	1.67532	0.0539651	hypothetical protein CDS
CDIF27147_01396	1.67205	0.230927	phage regulatory protein CDS
CDIF27147_01735	1.67167	0.00471352	DedA family protein CDS
CDIF27147_01038	1.66951	0.00197227	membrane protein CDS
CDIF27147_00697	1.66792	0.0581896	phage positive regulator of late transcription CDS
CDIF27147_01221	1.66253	0.00112516	spo0A CDS
CDIF27147_00635	1.65883	0.0301103	degV family protein CDS
CDIF27147_00662	1.65545	0.00117799	tlpB 4 CDS
CDIF27147_01957	1.65526	0.0202049	pheA CDS
CDIF27147_03418	1.65218	0.012936	prdE 2 CDS
CDIF27147_01019	1.65166	0.310896	transcription activator CDS
CDIF27147_01096	1.65147	0.14567	hypothetical protein CDS
CDIF27147_00103	1.65109	0.385266	PTS system transporter subunit IIA CDS
CDIF27147_03501	1.64896	0.0826326	hypothetical protein CDS
CDIF27147_01366	1.6482	0.144588	lantibiotic ABC transporter permease CDS
CDIF27147_03187	1.64682	0.0247049	ABC transporter permease CDS
CDIF27147_01063	1.64607	0.000326333	sbcC CDS
CDIF27147_00517	1.64591	0.00553788	hypothetical protein CDS
CDIF27147_00497	1.64475	0.022426	bglG 1 CDS
CDIF27147_00083	1.64262	2.12271e-06	pyc CDS
CDIF27147_02420	1.64122	0.0491708	mannose-6-phosphate isomerase CDS
CDIF27147_02514	1.63979	0.0899142	hydrolase CDS
CDIF27147_01289	1.6394	0.000175866	codY CDS
CDIF27147_01485	1.63878	0.000314724	phosphohydrolase CDS
CDIF27147_00448	1.63803	0.000805326	heavy-metal-transporting ATPase CDS
CDIF27147_01492	1.63508	0.0148671	ABC transporter permease CDS
CDIF27147_03144	1.63504	0.000572796	cytochrome C biogenesis protein CDS
CDIF27147_03189	1.6344	0.311036	proton/sugar symporter CDS
CDIF27147_00303	1.63376	0.106198	ATP-binding protein CDS
CDIF27147_02476	1.6295	0.0857172	carbohydrate dehydrogenase CDS
CDIF27147_02400	1.6286	0.00878665	nanA CDS
CDIF27147_02981	1.62741	0.0133796	ruvB CDS
CDIF27147_03206	1.62599	0.0112084	hypothetical protein CDS
CDIF27147_03170	1.62363	0.0955619	regulatory protein CDS
CDIF27147_03499	1.62362	0.00265665	hydA CDS
CDIF27147_00744	1.61995	0.526296	cdd3 CDS
CDIF27147_03223	1.61503	0.145946	garK CDS
CDIF27147_03837	1.61386	0.124724	acetyltransferase CDS
CDIF27147_01832	1.61088	0.0090175	hypothetical protein CDS
CDIF27147_00685	1.60956	0.0671371	ABC transporter permease CDS
CDIF27147_00327	1.60927	0.0998945	chromate transporter CDS
CDIF27147_01798	1.60819	0.00156668	lipoprotein CDS
CDIF27147_03463	1.60738	0.128922	PTS system transporter subunit IIB CDS
CDIF27147_03366	1.60243	0.121456	sensor histidine kinase CDS
CDIF27147_01670	1.60196	0.00201496	transposase-like protein b CDS
CDIF27147_00855	1.60189	0.0130395	tlpB 6 CDS
CDIF27147_01870	1.59975	0.0973627	ABC transporter permease CDS
CDIF27147_01799	1.59965	0.0179393	two-component response regulator CDS
CDIF27147_00653	1.59481	0.271988	TetR family transcriptional regulator CDS
CDIF27147_00094	1.59345	0.252237	beta-glucosidase CDS
CDIF27147_01736	1.59266	0.16663	membrane-associated metal-dependent hydrolase CDS
CDIF27147_01996	1.5908	0.00992773	23S rRNA m(2)A-2503 methyltransferase CDS
CDIF27147_02196	1.59026	0.612521	N-acetyltransferase GCN5 CDS
CDIF27147_01655	1.58498	0.157593	hypothetical protein CDS
CDIF27147_01024	1.58481	0.00690806	nucleic acid-binding protein CDS
CDIF27147_03707	1.57874	0.113195	iron ABC transporter ATP-binding protein CDS
CDIF27147_01906	1.57845	0.264309	hypothetical protein CDS
CDIF27147_00483	1.57826	0.132646	hypothetical protein CDS
CDIF27147_01656	1.57727	0.201	hypothetical protein CDS
CDIF27147_00316	1.5755	0.00150312	cls 1 CDS
CDIF27147_03417	1.57473	0.030978	prdE 1 CDS
CDIF27147_01329	1.57433	0.00179222	truB CDS
CDIF27147_02188	1.57231	0.00150858	lipoprotein CDS
CDIF27147_00496	1.57075	0.00178105	bglA CDS
CDIF27147_02324	1.57024	0.611746	VanZ family protein CDS
CDIF27147_00576	1.56901	0.138131	PTS system transporter subunit IIA CDS
CDIF27147_03044	1.56848	0.000424466	transporter CDS
CDIF27147_00661	1.56626	0.174956	hypothetical protein CDS
CDIF27147_01524	1.56555	0.0104782	hypothetical protein CDS
CDIF27147_02166	1.56477	0.250362	AraC family transcription regulator CDS
CDIF27147_02051	1.56306	0.0971121	phage-related deoxycytidylate deaminase CDS
CDIF27147_03268	1.56282	0.220537	nitrate/nitrite transporter CDS
CDIF27147_01131	1.56189	0.454439	hypothetical protein CDS
CDIF27147_01446	1.55836	0.154108	hypothetical protein CDS
CDIF27147_03192	1.55804	0.0824691	glvA CDS
CDIF27147_01321	1.557	0.0408284	dnaF CDS
CDIF27147_00085	1.55619	0.155481	ctsR CDS
CDIF27147_02625	1.55502	0.016291	dnaJ CDS
CDIF27147_03331	1.55339	0.155188	hypothetical protein CDS
CDIF27147_00885	1.55262	0.416986	hydroxymethylglutaryl-CoA lyase CDS
CDIF27147_02987	1.5516	0.0346173	hydroxyacid dehydrogenase/reductase-like protein CDS
CDIF27147_02373	1.55145	0.0023361	aldH CDS
CDIF27147_02983	1.55076	0.0590735	ruvC CDS
CDIF27147_03600	1.54964	0.434991	PTS system transporter subunit IIB CDS
CDIF27147_03224	1.54803	0.0102891	alpha-mannosidase CDS
CDIF27147_03668	1.54709	0.0171374	exopolyphosphatase CDS
CDIF27147_03723	1.54377	0.0257548	polynucleotide adenylyltransferase/metal dependent phosphohydrolase CDS
CDIF27147_02466	1.54367	0.0929606	ABC transporter ATP-binding protein CDS
CDIF27147_02443	1.54304	0.34594	PTS system transporter subunit IIBC CDS
CDIF27147_01638	1.54272	0.0950786	phage protein CDS
CDIF27147_00947	1.54196	0.35348	PTS system transporter subunit IIB CDS
CDIF27147_02173	1.54156	0.34969	VanZ-like protein CDS
CDIF27147_01327	1.54063	0.00673651	rbfA CDS
CDIF27147_00477	1.53794	0.10996	ABC transporter ATP-binding protein CDS
CDIF27147_00644	1.53757	0.00198607	tlpA 2 CDS
CDIF27147_01431	1.53694	0.000325924	hypothetical protein CDS
CDIF27147_01671	1.5365	0.0751508	hydrolase, alpha/beta fold family CDS
CDIF27147_03674	1.53464	0.00183743	bifunctional tetrapyrrolemethylase/nucleoside triphosphate pyrophosphohydrolase CDS
CDIF27147_03444	1.53458	0.0599147	membrane protein CDS
CDIF27147_00911	1.53445	0.00291996	rbr 1 CDS
CDIF27147_01782	1.53442	0.0722017	two-component response regulator CDS
CDIF27147_01466	1.53336	0.0251464	transporter protein CDS
CDIF27147_03713	1.53283	0.377225	phnI CDS
CDIF27147_03118	1.5327	0.0459761	two-component system histidine kinase CDS
CDIF27147_01685	1.5325	0.0288974	Mor transcription activator domain-containing protein CDS
CDIF27147_00565	1.53234	0.000174846	spaK CDS
CDIF27147_01444	1.53223	0.195459	MerR family transcriptional regulator CDS
CDIF27147_02207	1.53129	0.00130153	lysA CDS
CDIF27147_03846	1.53081	0.0373922	PTS system ascorbate-specific transporter subunit IIC CDS
CDIF27147_01833	1.53078	0.0108093	hydantoinase CDS
CDIF27147_03823	1.53009	0.363799	ABC transporter permease CDS
CDIF27147_02750	1.52957	0.000742964	coaBC CDS
CDIF27147_03371	1.52915	0.0329533	penicillin-binding protein CDS
CDIF27147_01831	1.52777	0.0902405	permease CDS
CDIF27147_01017	1.52514	0.0764914	fumB CDS
CDIF27147_01609	1.52349	0.209125	hypothetical protein CDS
CDIF27147_03225	1.52178	0.0375864	hrsA CDS
CDIF27147_02975	1.51775	0.194677	rSAM-modified six-cysteine peptide SCIFF CDS
CDIF27147_02938	1.5174	0.0629086	hydrolase CDS
CDIF27147_02849	1.51308	0.0226927	propanediol utilization protein CDS
CDIF27147_00005	1.51139	0.0203179	gyrB CDS
CDIF27147_02825	1.5077	0.0749052	mraW CDS
CDIF27147_00912	1.50637	0.00101007	oxidative stress regulatory protein CDS
CDIF27147_02731	1.50564	0.0642326	PTS system transporter subunit IIC CDS
CDIF27147_01997	1.50412	0.0855051	hypothetical protein CDS
CDIF27147_03145	1.50293	0.115227	transcriptional regulator CDS
CDIF27147_02078	1.49907	0.315752	aminobenzoyl-glutamate transport protein CDS
CDIF27147_03494	1.49891	0.07553	dnaL CDS
CDIF27147_03236	1.49875	0.536037	bglG1 CDS
CDIF27147_01326	1.49644	0.0225906	infB CDS
CDIF27147_01323	1.49625	0.0199829	nusA CDS
CDIF27147_02848	1.49601	0.0245896	nifJ CDS
CDIF27147_01989	1.4952	0.767324	hypothetical protein CDS
CDIF27147_02216	1.4939	0.0106961	outer membrane protein/protective antigen OMA87 CDS
CDIF27147_01970	1.49372	0.103021	site-specific recombinase, resolvase family CDS
CDIF27147_03213	1.48911	0.204811	gatY 1 CDS
CDIF27147_00800	1.48854	0.0780357	cooS CDS
CDIF27147_03836	1.48734	0.0208546	hypothetical protein CDS
CDIF27147_01401	1.48256	0.0833289	glpK2 CDS
CDIF27147_00087	1.47854	0.0084415	ATP:guanido phosphotransferase CDS
CDIF27147_00966	1.47594	0.0160739	tlpB 7 CDS
CDIF27147_00531	1.47432	0.154544	Transcriptional regulator, effector-binding domain/component CDS
CDIF27147_02538	1.47401	0.00633414	sigma-54 interacting regulatory protein CDS
CDIF27147_02866	1.47375	0.291407	yjiG 1 CDS
CDIF27147_01516	1.47087	0.0861986	metN CDS
CDIF27147_03724	1.47067	0.0853215	corrin/porphyrin methyltransferase CDS
CDIF27147_02597	1.47066	0.00559807	ubiquitin-associated-domain-containing protein CDS
CDIF27147_02506	1.47047	0.0110196	grdB 3 CDS
CDIF27147_03158	1.47033	0.127576	iron-sulfur-binding protein CDS
CDIF27147_02098	1.47023	0.0438028	glyoxalase/bleomycin resistance protein/dioxygenase CDS
CDIF27147_00006	1.46977	0.00964221	gyrA CDS
CDIF27147_03063	1.46885	0.0764547	uxaA CDS
CDIF27147_02168	1.46807	0.0476817	hpcH CDS
CDIF27147_02508	1.46798	0.00425272	grdA 2 CDS
CDIF27147_02208	1.46683	0.0115554	lysC CDS
CDIF27147_02846	1.46626	0.214769	permease CDS
CDIF27147_01124	1.46527	0.0429854	AraC family transcription regulator CDS
CDIF27147_03286	1.46451	0.0135718	spermidine/putrescine ABC transporter ATP-binding protein CDS
CDIF27147_01641	1.46327	0.207664	hypothetical protein CDS
CDIF27147_03854	1.46161	0.0858983	LysR family transcriptional regulator CDS
CDIF27147_03783	1.46127	0.0904055	luxS CDS
CDIF27147_01602	1.45982	0.341433	DNA-binding protein CDS
CDIF27147_02626	1.45969	0.0286719	dnaK CDS
CDIF27147_02245	1.4588	0.23659	xanthine/uracile permease CDS
CDIF27147_02035	1.45696	0.0707378	vexP3 CDS
CDIF27147_03756	1.45576	0.284869	hypothetical protein CDS
CDIF27147_00032	1.45321	0.0886525	recD CDS
CDIF27147_01834	1.45226	0.0623412	hypothetical protein CDS
CDIF27147_02724	1.45122	0.134269	rpmB CDS
CDIF27147_02878	1.44644	0.125883	NADH-dependent flavin oxidoreductase CDS
CDIF27147_01843	1.44576	0.126415	sodium/phosphate cotransporter CDS
CDIF27147_01607	1.4453	0.230864	Helix-turn-helix domain protein CDS
CDIF27147_03518	1.44523	0.0124885	iron-sulfur cluster-binding protein CDS
CDIF27147_01800	1.44492	0.0617492	two-component sensor histidine kinase CDS
CDIF27147_01331	1.44311	0.112392	rpsO CDS
CDIF27147_01926	1.44265	0.0195899	scrK CDS
CDIF27147_02982	1.44256	0.046831	ruvA CDS
CDIF27147_01724	1.44119	0.152687	ABC transporter permease CDS
CDIF27147_02988	1.44048	0.0941541	gluconate permease CDS
CDIF27147_02464	1.43936	0.0613177	ABC transporter substrate-binding protein CDS
CDIF27147_03026	1.4387	0.298808	amidohydrolase CDS
CDIF27147_00487	1.43809	0.0291555	phosphoesterase CDS
CDIF27147_02385	1.43734	0.0329773	aroD CDS
CDIF27147_02581	1.43726	0.147885	AraC family transcription regulator CDS
CDIF27147_00276	1.4342	0.0588842	hpdB CDS
CDIF27147_02040	1.43393	0.403415	hypothetical protein CDS
CDIF27147_02165	1.43255	0.125705	hypothetical protein CDS
CDIF27147_02507	1.43171	0.00785648	grdA 1 CDS
CDIF27147_00255	1.4312	0.294463	transcription antiterminator CDS
CDIF27147_00278	1.43059	0.0550376	hpdA CDS
CDIF27147_01940	1.4296	0.027013	hypothetical protein CDS
CDIF27147_00564	1.4292	0.0568841	spaR CDS
CDIF27147_00877	1.42873	0.0361316	PBS lyase HEAT-like repeat-containing protein CDS
CDIF27147_03332	1.42626	0.035631	rnr CDS
CDIF27147_02176	1.42445	0.118227	hypothetical protein CDS
CDIF27147_00137	1.42382	0.0150763	rpoB CDS
CDIF27147_02465	1.42379	0.103277	modB 2 CDS
CDIF27147_01779	1.42109	0.410582	ABC-type transport system involved in multi-copper enzyme maturation, permease component CDS
CDIF27147_01802	1.42083	0.0905382	trxB1 CDS
CDIF27147_01835	1.41958	0.212383	transcriptional regulator CDS
CDIF27147_00577	1.41731	0.114093	PTS system transporter subunit IIB CDS
CDIF27147_01994	1.41729	0.79749	hypothetical protein CDS
CDIF27147_00138	1.41614	0.0186476	rpoC CDS
CDIF27147_02879	1.41483	0.129994	sugar phosphate isomerase/epimerase CDS
CDIF27147_03150	1.41469	0.163175	transcription antiterminator CDS
CDIF27147_02613	1.41324	0.00703855	radical SAM superfamily protein CDS
CDIF27147_03821	1.41221	0.479367	ABC transporter ATP-binding protein CDS
CDIF27147_01801	1.41178	0.282542	trxA1 CDS
CDIF27147_03216	1.41069	0.0810756	phosphosugar-binding transcriptional regulator CDS
CDIF27147_03006	1.40894	0.0310947	tlpB 14 CDS
CDIF27147_02215	1.40821	0.00602505	lipid kinase CDS
CDIF27147_00090	1.40801	0.0166222	DNA integrity scanning protein DisA CDS
CDIF27147_01643	1.40649	0.780089	hypothetical protein CDS
CDIF27147_01709	1.40591	0.24115	ABC transporter ATP-binding protein CDS
CDIF27147_01653	1.40483	0.145316	phage tail fiber protein CDS
CDIF27147_02699	1.40362	0.196224	two-component response regulator CDS
CDIF27147_00241	1.40296	0.0095319	thiosulfate sulfurtransferase CDS
CDIF27147_00894	1.40258	0.107001	sigma-54-dependent transcriptional regulator CDS
CDIF27147_03659	1.40173	0.0495086	prfA CDS
CDIF27147_02179	1.4011	0.0442324	clpB CDS
CDIF27147_03149	1.39976	0.0338898	PTS system transporter subunit IIA CDS
CDIF27147_01606	1.39941	0.599538	phage regulatory protein CDS
CDIF27147_00925	1.3986	NA	membrane-associated CAAX amino terminal protease CDS
CDIF27147_01525	1.39838	0.0187369	rpoD2 CDS
CDIF27147_00759	1.39707	0.421353	putative ester cyclase CDS
CDIF27147_02125	1.39637	0.0597819	hypothetical protein CDS
CDIF27147_03151	1.39624	0.182067	sugar uptake protein CDS
CDIF27147_02413	1.39076	0.145713	hypothetical protein CDS
CDIF27147_01977	1.39031	0.151991	lantibiotic ABC transporter permease CDS
CDIF27147_02541	1.38846	0.481807	hypothetical protein CDS
CDIF27147_02119	1.38804	0.0355599	hypothetical protein CDS
CDIF27147_01880	1.38515	0.120862	hypothetical protein CDS
CDIF27147_00243	1.38498	0.097585	murA CDS
CDIF27147_01616	1.38449	0.371818	hypothetical protein CDS
CDIF27147_03529	1.38432	0.0934402	ABC transporter ATP-binding protein CDS
CDIF27147_02697	1.38063	0.0881362	ABC transporter ATP-binding protein CDS
CDIF27147_01619	1.3806	0.181325	sigma-70 region 4 type 2 CDS
CDIF27147_02164	1.37952	0.178433	transporter CDS
CDIF27147_01553	1.37739	0.0259447	iron-sulfur protein CDS
CDIF27147_03209	1.37679	0.0132142	DNA polymerase subunit beta CDS
CDIF27147_00709	1.3756	0.414387	acetyltransferase CDS
CDIF27147_02253	1.37299	0.257514	hypothetical protein CDS
CDIF27147_00469	1.37294	0.0118475	phospholipase, patatin family CDS
CDIF27147_00767	1.3728	0.464227	rpmI CDS
CDIF27147_01660	1.37248	0.142816	AbiF-like protein CDS
CDIF27147_01980	1.37179	0.816007	RNA polymerase, sigma-24 subunit, ecf subfamily (ecf subfamily RNA polymerase sigma-70 factor) CDS
CDIF27147_01325	1.37171	0.0303242	ribosomal protein CDS
CDIF27147_03173	1.37074	0.100774	hypothetical protein CDS
CDIF27147_01514	1.37027	0.0944052	tlpB 10 CDS
CDIF27147_02277	1.37022	0.510249	hypothetical protein CDS
CDIF27147_00769	1.3696	0.368043	hypothetical protein CDS
CDIF27147_01176	1.36935	0.118417	hypothetical protein CDS
CDIF27147_00731	1.36925	0.342707	chloride ion channel protein CDS
CDIF27147_03061	1.36868	0.270267	kdgT CDS
CDIF27147_01618	1.36854	0.198632	phosphoribosylformimino-5-aminoimidazole carboxamide ribotide isomerase CDS
CDIF27147_02140	1.36853	0.051799	tlpB 12 CDS
CDIF27147_03604	1.36808	0.374834	gatY 2 CDS
CDIF27147_01633	1.36319	0.331974	phage protein CDS
CDIF27147_01867	1.36184	0.0534582	TetR family transcriptional regulator CDS
CDIF27147_00585	1.36026	0.0914848	membrane spanning protein CDS
CDIF27147_03434	1.35992	0.0428982	valS CDS
CDIF27147_01016	1.35895	0.188651	fumA CDS
CDIF27147_03375	1.35807	0.473825	ABC transporter permease CDS
CDIF27147_00936	1.35771	0.144008	NifU domain-containing protein CDS
CDIF27147_00891	1.35691	0.442306	acyl-CoA dehydrogenase CDS
CDIF27147_01324	1.35497	0.0394564	hypothetical protein CDS
CDIF27147_00436	1.35479	0.282811	5,6-dimethylbenzimidazole synthase CDS
CDIF27147_02512	1.35316	0.0211381	grdX CDS
CDIF27147_01489	1.35243	0.124048	two-component response regulator CDS
CDIF27147_03210	1.35209	0.0761183	hypothetical protein CDS
CDIF27147_00427	1.35204	0.591332	biotin synthase CDS
CDIF27147_01266	1.35072	0.0652896	ffh CDS
CDIF27147_02746	1.3505	0.0971051	hypothetical protein CDS
CDIF27147_00425	1.35046	0.112714	iron-sulfur-binding protein CDS
CDIF27147_03077	1.34983	0.306163	licB CDS
CDIF27147_00010	1.34964	0.154202	rsbW CDS
CDIF27147_03188	1.3486	0.260508	ABC transporter ATP-binding protein CDS
CDIF27147_01861	1.34818	0.0196102	add CDS
CDIF27147_01907	1.34775	0.341048	MerR family transcriptional regulator CDS
CDIF27147_02402	1.34563	0.214008	hypothetical protein CDS
CDIF27147_00116	1.34541	0.0145762	cysS CDS
CDIF27147_02800	1.34505	0.0480358	Fe-S oxidoreductase CDS
CDIF27147_01987	1.345	0.210912	yobD 1 CDS
CDIF27147_01082	1.34468	0.155289	phage protein CDS
CDIF27147_01627	1.34453	0.513621	hypothetical protein CDS
CDIF27147_00766	1.34405	0.0538901	infC CDS
CDIF27147_02901	1.34206	0.0553413	membrane protein CDS
CDIF27147_02733	1.34089	0.227052	two-component sensor histidine kinase CDS
CDIF27147_03014	1.34035	0.203941	collagen-binding protein CDS
CDIF27147_03741	1.33993	0.0393011	birA CDS
CDIF27147_01888	1.33992	0.567353	ogt2 CDS
CDIF27147_01370	1.33875	0.10274	cspB CDS
CDIF27147_03177	1.3385	0.14214	phosphosugar-binding transcriptional regulator CDS
CDIF27147_00753	1.33674	0.280559	hypothetical protein CDS
CDIF27147_00875	1.33539	0.104633	metal-binding protein CDS
CDIF27147_00950	1.33538	0.105413	6-phospho-alpha-glucosidase CDS
CDIF27147_02714	1.335	0.344018	6-phospho 3-hexuloisomerase CDS
CDIF27147_03285	1.33469	0.0974166	ABC transporter permease CDS
CDIF27147_01575	1.33421	0.690672	hypothetical protein CDS
CDIF27147_02017	1.33419	0.370681	conjugative transposon cell wall hydrolase CDS
CDIF27147_01177	1.33365	0.0509997	etfB3 CDS
CDIF27147_03083	1.3334	0.581424	ABC transporter substrate-binding protein CDS
CDIF27147_01427	1.33307	0.0471172	GntR family transcriptional regulator CDS
CDIF27147_02292	1.3313	0.0933136	ispG CDS
CDIF27147_01938	1.32997	0.157251	acyltransferase CDS
CDIF27147_01614	1.32889	0.256256	dna-directed dna polymerase i CDS
CDIF27147_01311	1.32824	0.0357952	scpB CDS
CDIF27147_01064	1.32822	0.109465	modulator of ions transport CDS
CDIF27147_03327	1.32778	0.442982	acetyltransferase CDS
CDIF27147_03159	1.32689	0.221191	transcriptional regulator CDS
CDIF27147_03740	1.32518	0.150142	peptidase CDS
CDIF27147_03695	1.32428	0.0953799	purR CDS
CDIF27147_02460	1.32205	0.271313	transposase CDS
CDIF27147_01439	1.32202	0.543585	integrase CDS
CDIF27147_03869	1.31858	0.258728	DNA replication protein DnaC CDS
CDIF27147_03231	1.31826	0.3101	amino acid permease CDS
CDIF27147_01947	1.31822	0.0917271	metA CDS
CDIF27147_02103	1.31801	0.238259	two-component sensor histidine kinase CDS
CDIF27147_01639	1.316	0.360665	hypothetical protein CDS
CDIF27147_00011	1.31285	0.0235624	sigB CDS
CDIF27147_01328	1.31051	0.207822	RNA-binding protein CDS
CDIF27147_01705	1.30956	0.339986	thiK CDS
CDIF27147_00445	1.30905	0.460581	hypothetical protein CDS
CDIF27147_03248	1.3087	0.469538	pentose-5-phosphate 3-epimerase CDS
CDIF27147_00586	1.3072	0.529359	membrane spanning protein CDS
CDIF27147_01509	1.30688	0.179087	ssuA CDS
CDIF27147_01759	1.30654	0.161162	lipoprotein CDS
CDIF27147_00281	1.3063	0.28219	glyoxalase CDS
CDIF27147_00478	1.30414	0.175604	ABC transporter permease CDS
CDIF27147_03062	1.30401	0.50291	uxaA' CDS
CDIF27147_03377	1.30397	0.845225	hypothetical protein CDS
CDIF27147_00742	1.30375	NA	hypothetical protein CDS
CDIF27147_00812	1.30371	0.261542	bifunctional acetyl-CoA decarbonylase/synthase complex subunit alpha/beta CDS
CDIF27147_01591	1.30348	0.341394	putative metal-dependent hydrolase CDS
CDIF27147_02403	1.30269	0.48181	hypothetical protein CDS
CDIF27147_02715	1.30205	0.274565	ulaA CDS
CDIF27147_00545	1.3016	0.0987062	tlpA 1 CDS
CDIF27147_02030	1.30103	0.468031	mobilization protein CDS
CDIF27147_02331	1.30098	0.173281	msrAB CDS
CDIF27147_01757	1.30083	0.131815	signaling protein CDS
CDIF27147_03490	1.29974	0.12028	clpP1 CDS
CDIF27147_00315	1.29962	0.0412471	DNA glycosylase CDS
CDIF27147_02727	1.29945	0.211389	MerR family transcriptional regulator CDS
CDIF27147_01393	1.29821	0.145925	hypothetical protein CDS
CDIF27147_02397	1.29765	0.282123	hypothetical protein CDS
CDIF27147_02182	1.29724	0.226087	GntR family transcriptional regulator CDS
CDIF27147_03468	1.29698	0.198554	protease CDS
CDIF27147_00265	1.29633	0.133054	hypothetical protein CDS
CDIF27147_00311	1.29536	0.216479	pyrE CDS
CDIF27147_03403	1.2946	0.141807	asd CDS
CDIF27147_03148	1.29377	0.279407	PTS system transporter subunit IIB CDS
CDIF27147_03135	1.29118	0.34783	isomerase/hydrolase CDS
CDIF27147_00878	1.29106	0.37681	NUDIX family hydrolase CDS
CDIF27147_00628	1.2909	0.186899	nfo CDS
CDIF27147_01358	1.29076	0.0953134	glnA CDS
CDIF27147_01652	1.2905	0.286115	phage protein CDS
CDIF27147_03459	1.29042	0.120558	phosphosugar isomerase CDS
CDIF27147_02097	1.28993	0.190199	hesb/yadr/yfhf family protein CDS
CDIF27147_01227	1.28956	0.102267	nudF CDS
CDIF27147_03768	1.28899	0.112303	ABC transporter permease CDS
CDIF27147_01958	1.2881	0.141073	aroE CDS
CDIF27147_00127	1.28702	0.131833	tufA 1 CDS
CDIF27147_02717	1.2866	0.279118	bifunctional B component of phosphotransferase system/transcriptional antiterminator CDS
CDIF27147_01700	1.28657	0.107287	map2 CDS
CDIF27147_02102	1.28607	0.298246	ABC transporter permease CDS
CDIF27147_03543	1.28556	0.0895961	RNA methyltransferase CDS
CDIF27147_02101	1.28548	0.524321	ABC transporter ATP-binding protein CDS
CDIF27147_02902	1.28522	0.151641	membrane spanning protein CDS
CDIF27147_02430	1.28466	0.19007	fruK CDS
CDIF27147_03101	1.28406	0.223215	AMP-binding protein CDS
CDIF27147_01657	1.28401	0.265237	hypothetical protein CDS
CDIF27147_02867	1.2827	0.51665	Nucleoside recognition CDS
CDIF27147_01973	1.28195	0.296785	putative transposase CDS
CDIF27147_01770	1.27971	0.437216	hypothetical protein CDS
CDIF27147_02429	1.27896	0.0766687	PTS system transporter subunit IIBC CDS
CDIF27147_01209	1.27891	0.055651	gcp 2 CDS
CDIF27147_01615	1.27886	0.362716	virulence-associated protein e CDS
CDIF27147_01261	1.27879	0.349692	rnc CDS
CDIF27147_01915	1.27697	0.766991	hypothetical protein CDS
CDIF27147_02334	1.27668	0.316017	iron-sulfur binding protein CDS
CDIF27147_03745	1.27613	0.107249	murI CDS
CDIF27147_03841	1.27594	0.40279	ABC transporter ATP-binding protein CDS
CDIF27147_03812	1.27515	0.666508	conjugative transposon protein CDS
CDIF27147_01982	1.27465	0.612232	mobA 1 CDS
CDIF27147_01710	1.27449	0.579568	transcription activator effector binding protein CDS
CDIF27147_01517	1.2732	0.0837901	metI CDS
CDIF27147_02775	1.2722	0.23113	DegV family protein CDS
CDIF27147_02740	1.27025	0.192786	short chain dehydrogenase CDS
CDIF27147_03489	1.26938	0.107436	clpX CDS
CDIF27147_03840	1.26866	0.122212	phnA CDS
CDIF27147_01647	1.26818	0.260147	phage cell wall hydrolase CDS
CDIF27147_03405	1.26722	0.193131	dapB1 CDS
CDIF27147_03595	1.26636	0.271719	hypothetical protein CDS
CDIF27147_00687	1.26518	0.728044	hypothetical protein CDS
CDIF27147_02184	1.26317	0.699929	ABC transporter permease CDS
CDIF27147_02108	1.26153	0.176642	ABC transporter permease CDS
CDIF27147_03320	1.26009	0.281842	membrane protein CDS
CDIF27147_01307	1.25997	0.295986	hypothetical protein CDS
CDIF27147_02423	1.25905	0.356928	proton-dependent oligopeptide transporter CDS
CDIF27147_01651	1.2587	0.3802	phage protein CDS
CDIF27147_01658	1.25835	0.435186	hypothetical protein CDS
CDIF27147_01180	1.25634	0.387156	putative nucleotidyltransferase CDS
CDIF27147_00326	1.25568	0.494408	chromate transport protein ChrA CDS
CDIF27147_00813	1.25561	0.339534	gcvH CDS
CDIF27147_03673	1.2556	0.328223	hupA CDS
CDIF27147_00468	1.25519	0.116264	aminopeptidase 2 CDS
CDIF27147_00266	1.25446	0.104312	prfB CDS
CDIF27147_02301	1.25416	0.21684	frr CDS
CDIF27147_01837	1.25345	0.312401	hypothetical protein CDS
CDIF27147_02445	1.25198	0.607574	hypothetical protein CDS
CDIF27147_01029	1.25146	0.346389	two-component system response regulator CDS
CDIF27147_00420	1.24882	0.514399	peptidase CDS
CDIF27147_01974	1.24866	0.212716	two-component response regulator CDS
CDIF27147_00575	1.24826	0.427523	sugar-phosphate dehydrogenase CDS
CDIF27147_02283	1.24811	0.06954	cations transporter CDS
CDIF27147_02682	1.2477	0.142857	aspD CDS
CDIF27147_02749	1.24741	0.0822418	priA CDS
CDIF27147_02539	1.2473	0.411511	signaling protein CDS
CDIF27147_00804	1.24717	0.343057	folD CDS
CDIF27147_03502	1.24706	0.354969	fdhD CDS
CDIF27147_00007	1.24629	0.518519	Gas vesicle protein CDS
CDIF27147_00749	1.24603	0.338162	glyoxalase CDS
CDIF27147_01804	1.24591	0.27762	dinitrogenase iron-molybdenum cofactor CDS
CDIF27147_02183	1.24578	0.244279	ABC transporter ATP-binding protein CDS
CDIF27147_00811	1.24575	0.34842	carbon monoxide dehydrogenase/acetyl-CoA synthase complex, methyltransferase subunit CDS
CDIF27147_02525	1.24533	0.285017	nadC CDS
CDIF27147_02293	1.24489	0.22873	membrane-associated protease CDS
CDIF27147_01978	1.24421	0.398276	lantibiotic ABC transporter permease CDS
CDIF27147_00659	1.24318	0.409127	hypothetical protein CDS
CDIF27147_01613	1.24251	0.517381	phage-like protein CDS
CDIF27147_02076	1.24243	0.222564	transcriptional regulator CDS
CDIF27147_01030	1.23916	0.21416	two-component system sensor histidine kinase CDS
CDIF27147_01400	1.23885	0.502349	TetR family transcriptional regulator CDS
CDIF27147_02998	1.23807	0.256698	transposase CDS
CDIF27147_00809	1.23781	0.293355	acetyl-CoA decarbonylase/synthase complex subunit delta CDS
CDIF27147_02790	1.23743	0.565912	ACT domain-containing protein CDS
CDIF27147_01683	1.2369	0.171504	hisD CDS
CDIF27147_02346	1.23534	0.457914	helicase CDS
CDIF27147_00949	1.23514	0.422204	PTS system transporter subunit IIA CDS
CDIF27147_00335	1.2338	0.393437	hydrolase CDS
CDIF27147_00968	1.23223	0.0892635	SPFH domain/Band 7 family protein CDS
CDIF27147_01342	1.23203	0.137945	pgsA CDS
CDIF27147_02999	1.23194	0.473222	transposase CDS
CDIF27147_02782	1.23133	0.114312	cell-division initiation protein CDS
CDIF27147_02357	1.23126	0.353486	phosphoesterase CDS
CDIF27147_01948	1.22944	0.270237	MarR family transcriptional regulator CDS
CDIF27147_03564	1.22909	0.518759	ABC transporter substrate-binding protein CDS
CDIF27147_01635	1.22892	0.412243	phage protein CDS
CDIF27147_02569	1.22704	0.252371	transposase CDS
CDIF27147_02352	1.2266	0.198275	lipoprotein CDS
CDIF27147_01265	1.22549	0.110006	putative helix-turn-helix protein, YlxM/p13-likeprotein CDS
CDIF27147_03677	1.22441	0.17633	prsA CDS
CDIF27147_03553	1.22419	0.425638	formate/nitrite transporter CDS
CDIF27147_03516	1.22343	0.451229	hypothetical protein CDS
CDIF27147_03016	1.22334	0.136392	cation efflux protein CDS
CDIF27147_02109	1.2213	0.283368	ABC transporter ATP-binding protein CDS
CDIF27147_01637	1.21957	0.504813	phage protein CDS
CDIF27147_03404	1.21875	0.24773	dapA2 CDS
CDIF27147_03769	1.21829	0.253829	ABC transporter ATP-binding protein CDS
CDIF27147_00578	1.21811	0.333787	PTS system transporter subunit IIC CDS
CDIF27147_02016	1.2173	0.486599	conjugal transfer protein CDS
CDIF27147_03380	1.21692	0.13569	60 kDa inner membrane insertion protein CDS
CDIF27147_02509	1.21674	0.132351	grdE CDS
CDIF27147_03374	1.21582	0.531167	ABC transporter permease CDS
CDIF27147_01642	1.21572	0.337629	prophage antirepressor-related protein CDS
CDIF27147_01939	1.21562	0.124865	ispH CDS
CDIF27147_00568	1.21476	0.495026	CDP-alcohol phosphatidyltransferase CDS
CDIF27147_02421	1.21471	0.244328	proton-dependent oligopeptide transporter CDS
CDIF27147_02249	1.21347	0.341519	restriction enzyme CDS
CDIF27147_00905	1.21294	0.277816	transcription antiterminator CDS
CDIF27147_03842	1.21246	0.640121	ABC transporter permease CDS
CDIF27147_01088	1.21229	0.314686	ccpA CDS
CDIF27147_03147	1.21165	0.147917	PTS system transporter subunit IIC CDS
CDIF27147_02419	1.21012	0.387412	hypothetical protein CDS
CDIF27147_01034	1.20877	0.214391	ABC transporter permease/ATP-binding protein CDS
CDIF27147_01976	1.20846	0.408445	lantibiotic ABC transporter ATP-binding protein CDS
CDIF27147_03772	1.20832	0.829143	hypothetical protein CDS
CDIF27147_03460	1.20767	0.285043	PTS system transporter subunit IID CDS
CDIF27147_03076	1.20754	0.429208	celB CDS
CDIF27147_03599	1.20699	0.500344	PTS system transporter subunit IIC CDS
CDIF27147_02355	1.20697	0.191508	pgmB 1 CDS
CDIF27147_03744	1.20695	0.233805	hypothetical protein CDS
CDIF27147_00296	1.20676	0.362687	formylmethanofuran dehydrogenase subunit E CDS
CDIF27147_02156	1.20609	0.516831	cspC 1 CDS
CDIF27147_00230	1.20572	0.234207	membrane associated protein CDS
CDIF27147_01763	1.20571	0.190709	Na+/H+ antiporter CDS
CDIF27147_01648	1.20567	0.446218	phage cell wall hydrolase CDS
CDIF27147_01706	1.20548	0.498828	thiE1 CDS
CDIF27147_01392	1.20495	0.428433	hypothetical protein CDS
CDIF27147_02993	1.20343	0.275268	ABC transporter ATP-binding/permease CDS
CDIF27147_02217	1.20234	0.525651	hypothetical protein CDS
CDIF27147_00534	1.20173	0.187318	viral RNA helicase 1 CDS
CDIF27147_00594	1.20025	0.178082	aminobenzoyl-glutamate transport protein CDS
CDIF27147_00994	1.19972	0.557943	phosphoribose diphosphate:decaprenyl-phosphate phosphoribosyltransferase CDS
CDIF27147_00768	1.19913	0.229427	rplT CDS
CDIF27147_00613	1.19859	0.267752	lipoprotein CDS
CDIF27147_01797	1.19847	0.718342	DNA-binding protein CDS
CDIF27147_00573	1.19803	0.613471	sugE CDS
CDIF27147_03601	1.19722	0.724089	PTS system transporter subunit IIA CDS
CDIF27147_03273	1.19707	0.229855	ascB2 CDS
CDIF27147_02250	1.19665	0.537482	cell division protein FtsZ CDS
CDIF27147_01565	1.19644	0.401589	aspB CDS
CDIF27147_03142	1.19548	0.406144	hypothetical protein CDS
CDIF27147_02231	1.19535	0.145427	chromosome segregation protein CDS
CDIF27147_00086	1.19422	0.418982	DNA repair protein CDS
CDIF27147_02432	1.19358	0.717322	protein tyrosine/serine phosphatase CDS
CDIF27147_00817	1.19277	0.437816	biotin/lipoate-protein ligase CDS
CDIF27147_01975	1.19222	0.321737	sensor protein CDS
CDIF27147_03462	1.19182	0.554123	PTS system transporter subunit IIA CDS
CDIF27147_02513	1.19043	0.466311	oligoendopeptidase CDS
CDIF27147_00806	1.1892	0.515176	methylenetetrahydrofolate reductase CDS
CDIF27147_03183	1.18916	0.770756	hypothetical protein CDS
CDIF27147_03820	1.1871	0.235164	transcriptional regulator CDS
CDIF27147_02687	1.18624	0.344967	iojap family protein CDS
CDIF27147_00805	1.18615	0.502406	hypothetical protein CDS
CDIF27147_00803	1.18593	0.425558	fchA CDS
CDIF27147_02451	1.18571	0.3896	two-component sensor histidine kinase CDS
CDIF27147_00142	1.1857	0.259307	tufA 2 CDS
CDIF27147_01881	1.18522	0.496343	ysdA CDS
CDIF27147_01991	1.18495	0.432757	tndX 1 CDS
CDIF27147_01646	1.18372	0.505397	phage tail tape measure protein CDS
CDIF27147_02225	1.18305	0.624174	molybdopterin-guanine dinucleotide biosynthesis protein CDS
CDIF27147_00903	1.18266	0.377956	PTS system transporter subunit IIABC CDS
CDIF27147_01382	1.18227	0.599275	hypothetical protein CDS
CDIF27147_00802	1.18182	0.452492	fhs CDS
CDIF27147_01959	1.18169	0.421669	aroK CDS
CDIF27147_01603	1.18113	0.535638	anti-repressor CDS
CDIF27147_01208	1.18035	0.375576	nusB CDS
CDIF27147_03367	1.17959	0.400657	salavaricin two-component response regulator CDS
CDIF27147_00579	1.17952	0.313995	PTS system transporter subunit IID CDS
CDIF27147_01869	1.17952	0.63698	ABC transporter permease CDS
CDIF27147_00593	1.17805	0.220902	peptidase CDS
CDIF27147_01630	1.17721	0.56126	hypothetical protein CDS
CDIF27147_00140	1.17716	0.277694	rpsG CDS
CDIF27147_00180	1.17631	0.490086	rpsI CDS
CDIF27147_02570	1.17575	0.555576	transposase CDS
CDIF27147_02259	1.17307	0.283704	ABC transporter permease CDS
CDIF27147_03208	1.17065	0.323012	hypothetical protein CDS
CDIF27147_01564	1.17062	0.390083	ferredoxin-NADP(+) reductase subunit alpha CDS
CDIF27147_03119	1.16972	0.629747	two-component system esponse regulator CDS
CDIF27147_02665	1.16911	0.419108	argH CDS
CDIF27147_03781	1.1683	0.240492	homocysteine S-methyltransferase CDS
CDIF27147_02417	1.1666	0.177151	hypothetical protein CDS
CDIF27147_01979	1.16554	0.41741	hypothetical protein CDS
CDIF27147_01610	1.16535	0.573381	phage-like protein CDS
CDIF27147_01714	1.16522	0.726149	hypothetical protein CDS
CDIF27147_00660	1.16489	0.592134	hypothetical protein CDS
CDIF27147_03859	1.16352	0.644954	outer surface protein CDS
CDIF27147_03664	1.16333	0.395653	hypothetical protein CDS
CDIF27147_03378	1.16305	0.404352	two-component sensor histidine kinase CDS
CDIF27147_02459	1.1626	0.384058	integrase, catalytic region CDS
CDIF27147_00139	1.16227	0.409517	rpsL CDS
CDIF27147_00004	1.16148	0.511014	recF CDS
CDIF27147_03358	1.16053	0.253507	tdcF CDS
CDIF27147_01269	1.16017	0.302808	rimM CDS
CDIF27147_01937	1.16007	0.215635	cmk CDS
CDIF27147_02716	1.1599	0.672868	phosphotransferase system, B component CDS
CDIF27147_01704	1.15964	0.476641	thiD CDS
CDIF27147_00484	1.15921	0.618549	Flagellin N-methylase CDS
CDIF27147_02632	1.15914	0.376513	lepA CDS
CDIF27147_03134	1.15864	0.399562	dihydrodipicolinate synthase CDS
CDIF27147_02344	1.15768	0.531987	iron-sulfur subunit of hydrogenase CDS
CDIF27147_00909	1.15715	0.573472	lantibiotic ABC transporter permease CDS
CDIF27147_03785	1.15654	0.434902	two-component response regulator CDS
CDIF27147_02642	1.15596	0.340449	hypothetical protein CDS
CDIF27147_02785	1.15422	0.446682	ylmF CDS
CDIF27147_00792	1.15346	0.348727	DNA mismatch repair protein CDS
CDIF27147_01168	1.15249	0.503876	rpmA CDS
CDIF27147_03299	1.15238	0.67183	integrase, catalytic region CDS
CDIF27147_03379	1.1522	0.450863	two-component response regulator CDS
CDIF27147_01251	1.15203	0.569151	regulatory protein CDS
CDIF27147_00842	1.15197	0.362173	reductase CDS
CDIF27147_01234	1.1518	0.533971	O-methyltransferase CDS
CDIF27147_01453	1.15121	0.554603	alpha/beta hydrolase CDS
CDIF27147_00515	1.1489	0.462599	pseudouridine synthase CDS
CDIF27147_01454	1.14865	0.388407	transcriptional regulator CDS
CDIF27147_03702	1.14725	0.513334	DNA-binding protein CDS
CDIF27147_03191	1.14697	0.813111	hypothetical protein CDS
CDIF27147_02151	1.14696	0.828586	SH3 domain protein CDS
CDIF27147_03384	1.14675	0.71038	MarR family transcriptional regulator CDS
CDIF27147_03742	1.1464	0.473168	ftsH2 CDS
CDIF27147_03043	1.14568	0.37821	hydrolase CDS
CDIF27147_03508	1.1456	0.393189	hypothetical protein CDS
CDIF27147_02753	1.14554	0.442117	YicC-like domain-containing protein CDS
CDIF27147_01033	1.14444	0.382576	ABC transporter permease/ATP-binding protein CDS
CDIF27147_01629	1.14439	0.608313	phage major capsid protein CDS
CDIF27147_03626	1.14411	0.734215	sigma-70 family RNA polymerase sigma factor CDS
CDIF27147_03322	1.14259	0.581783	acrR CDS
CDIF27147_00008	1.14078	0.352563	membrane protein CDS
CDIF27147_01854	1.1404	0.608534	two-component response regulator CDS
CDIF27147_02989	1.13851	0.735643	garR CDS
CDIF27147_02927	1.1384	0.54712	hypothetical protein CDS
CDIF27147_02614	1.1383	0.534668	16S rRNA methyltransferase RsmE CDS
CDIF27147_01608	1.13738	0.854149	hypothetical protein CDS
CDIF27147_00807	1.13717	0.53828	carbon monoxide dehydrogenase/acetyl-CoA synthase complex, dihydrolipoyl dehydrogenase subunit CDS
CDIF27147_01270	1.13693	0.40624	trmD CDS
CDIF27147_03662	1.13687	0.639754	rpmE CDS
CDIF27147_00600	1.13684	0.81975	AraC family transcriptional regulator CDS
CDIF27147_03469	1.13509	0.486217	pgi CDS
CDIF27147_03096	1.13419	0.398738	signaling protein CDS
CDIF27147_01469	1.13389	0.466258	exported polysaccharide deacetylase CDS
CDIF27147_01620	1.13358	0.607606	prophage antirepressor CDS
CDIF27147_01271	1.13343	0.420249	rplS CDS
CDIF27147_00750	1.13307	0.653361	dinuclear metal center protein, YbgI/ family CDS
CDIF27147_00590	1.13122	0.694494	hypothetical protein CDS
CDIF27147_00856	1.13111	0.403886	formate dehydrogenase CDS
CDIF27147_01235	1.12966	0.517228	protease CDS
CDIF27147_03861	1.12953	0.70249	GntR family transcriptional regulator CDS
CDIF27147_01242	1.12918	0.46086	integrase, catalytic region CDS
CDIF27147_01160	1.12884	0.791138	hypothetical protein CDS
CDIF27147_02212	1.12611	0.532186	hypothetical protein CDS
CDIF27147_02504	1.12606	0.523121	grdB 2 CDS
CDIF27147_01780	1.1254	0.763393	ABC transporter ATP-binding protein CDS
CDIF27147_00467	1.12518	0.32509	pcrA CDS
CDIF27147_03184	1.12462	0.587725	anmK CDS
CDIF27147_01062	1.12462	0.374889	sbcD CDS
CDIF27147_01952	1.12435	0.741786	cation transport-related membrane protein CDS
CDIF27147_01343	1.12326	0.513469	recA CDS
CDIF27147_02754	1.12189	0.556229	dapF CDS
CDIF27147_01654	1.12051	0.574531	hypothetical protein CDS
CDIF27147_01636	1.12044	0.631659	hypothetical protein CDS
CDIF27147_00567	1.11983	0.865582	ABC transporter ATP-binding protein CDS
CDIF27147_03453	1.11889	0.48253	pepF CDS
CDIF27147_03154	1.11866	0.599297	hypothetical protein CDS
CDIF27147_02752	1.11752	0.634752	gmk CDS
CDIF27147_03370	1.11655	0.619461	excinuclease ABC subunit A CDS
CDIF27147_02856	1.11637	0.622547	lipoprotein CDS
CDIF27147_00746	1.1163	0.763894	two-component response regulator CDS
CDIF27147_00264	1.11524	0.421675	secA1 CDS
CDIF27147_03661	1.11503	0.598083	HemK family modification methylase CDS
CDIF27147_01649	1.11461	0.673051	phage protein CDS
CDIF27147_03660	1.1141	0.427536	hemK CDS
CDIF27147_03326	1.11406	0.590335	HTH DNA-binding protein CDS
CDIF27147_01210	1.11387	0.485914	xseA CDS
CDIF27147_01345	1.11341	0.532831	Superfamily I DNA/RNA helicase CDS
CDIF27147_03448	1.11291	0.757433	two-component response regulator CDS
CDIF27147_00309	1.11258	0.612563	pyrK CDS
CDIF27147_02178	1.11233	0.53358	transporter CDS
CDIF27147_03736	1.11192	0.522995	greA CDS
CDIF27147_03058	1.11187	0.588337	tldD CDS
CDIF27147_03874	1.11182	0.468293	purA CDS
CDIF27147_00815	1.11167	0.566854	radical SAM superfamily protein CDS
CDIF27147_02851	1.11164	0.398246	regulatory protein CDS
CDIF27147_02386	1.11161	0.589111	sat CDS
CDIF27147_02374	1.11138	0.5608	flavodoxin CDS
CDIF27147_03838	1.11136	0.683636	YmaF family protein CDS
CDIF27147_02185	1.11034	0.628828	acetyltransferase CDS
CDIF27147_03175	1.10869	0.522328	membrane spanning protein CDS
CDIF27147_01905	1.10826	0.57519	argG CDS
CDIF27147_03787	1.10743	0.607744	ATPase CDS
CDIF27147_03771	1.10583	0.714803	two-component response regulator CDS
CDIF27147_00544	1.10552	0.690957	tlpB 2 CDS
CDIF27147_01986	1.10482	0.797344	rimK 2 CDS
CDIF27147_00931	1.10454	0.903873	nuclease CDS
CDIF27147_03365	1.10354	0.732248	salivaricin lantibiotic ABC transporter permease CDS
CDIF27147_01192	1.10316	0.515873	signaling protein CDS
CDIF27147_02556	1.10258	0.526607	flavin reductase CDS
CDIF27147_02275	1.10145	0.588576	bipA CDS
CDIF27147_01650	1.10128	0.735857	phage protein CDS
CDIF27147_03461	1.1011	0.639552	PTS system transporter subunit IIC CDS
CDIF27147_03345	1.10002	0.688994	gapB CDS
CDIF27147_01632	1.09948	0.718196	phage protein CDS
CDIF27147_02978	1.09888	0.590911	tgt CDS
CDIF27147_03782	1.09836	0.544949	vitamin B12 dependent methionine synthase, activation region CDS
CDIF27147_01542	1.09777	0.897891	hypothetical protein CDS
CDIF27147_03449	1.09744	0.822898	two-component sensor histidine kinase CDS
CDIF27147_02980	1.09723	0.550514	queA CDS
CDIF27147_00033	1.09687	0.838966	hypothetical protein CDS
CDIF27147_01998	1.09655	0.701457	two-component response regulator CDS
CDIF27147_03303	1.09599	0.767653	transposase, is4 CDS
CDIF27147_00331	1.09594	0.752283	PTS system transporter subunit IIA CDS
CDIF27147_00520	1.09579	0.585145	integrase, catalytic region CDS
CDIF27147_01027	1.09549	0.513813	glmD CDS
CDIF27147_02784	1.09517	0.56669	integral membrane protein CDS
CDIF27147_02631	1.09447	0.668349	poly(A) polymerase CDS
CDIF27147_01552	1.09046	0.646551	ruberythrin CDS
CDIF27147_02197	1.09043	0.664955	transcriptional regulator CDS
CDIF27147_01018	1.08942	0.624667	NAD-dependent malic enzyme CDS
CDIF27147_03656	1.08937	0.613441	low molecular weight protein-tyrosine-phosphatase CDS
CDIF27147_00899	1.08817	0.654982	universal stress protein CDS
CDIF27147_02692	1.08751	0.799613	hypothetical protein CDS
CDIF27147_03654	1.08751	0.573845	upp CDS
CDIF27147_01388	1.08743	0.753359	phage protein CDS
CDIF27147_02014	1.08698	0.80685	conjugative transposon membrane exported protein CDS
CDIF27147_01951	1.08632	0.639373	kdpE CDS
CDIF27147_02379	1.0862	0.820788	MarR family transcriptional regulator CDS
CDIF27147_00543	1.08587	0.617625	tlpB' CDS
CDIF27147_00904	1.08585	0.658049	6-phospho-beta-glucosidase CDS
CDIF27147_02709	1.0858	0.717501	endoglucanase CDS
CDIF27147_00814	1.08541	0.647348	iron-sulfur protein CDS
CDIF27147_03146	1.08459	0.601137	glycosyl hydrolase CDS
CDIF27147_01000	1.08381	0.863724	hypothetical protein CDS
CDIF27147_02910	1.08381	0.573513	cell surface protein CDS
CDIF27147_00926	1.08343	0.604025	hydrolase CDS
CDIF27147_00890	1.08336	0.812284	CoA-transferase CDS
CDIF27147_00808	1.08293	0.728096	carbon monoxide dehydrogenase/acetyl-CoA synthase complex, nickel-inserting subunit CDS
CDIF27147_02865	1.08165	0.81179	amidohydrolase CDS
CDIF27147_01061	1.08147	0.487069	addA CDS
CDIF27147_03491	1.08133	0.491442	tig CDS
CDIF27147_02077	1.08096	0.861547	peptidase CDS
CDIF27147_01803	1.08096	0.732196	ArsR family transcriptional regulator CDS
CDIF27147_02503	1.08048	0.54224	grdC CDS
CDIF27147_01871	1.08044	0.769093	transcriptional regulator CDS
CDIF27147_01015	1.07912	0.782607	regulatory protein CDS
CDIF27147_01872	1.07861	0.74969	def1 CDS
CDIF27147_00522	1.07794	0.698028	rocR CDS
CDIF27147_03220	1.07784	0.836906	PTS system transporter subunit IIC CDS
CDIF27147_00910	1.07769	0.723656	lantibiotic ABC transporter permease CDS
CDIF27147_03607	1.07759	0.738991	lacC CDS
CDIF27147_03171	1.07718	0.695184	von Willebrand factor A CDS
CDIF27147_00816	1.07673	0.670251	radical SAM protein CDS
CDIF27147_00810	1.07491	0.72448	acetyl-CoA decarbonylase/synthase complex subunit gamma CDS
CDIF27147_03727	1.07399	0.737723	DNA polymerase III subunit delta' CDS
CDIF27147_01304	1.0737	0.650279	metallo-beta-lactamase CDS
CDIF27147_02034	1.07293	0.767042	vexP2 CDS
CDIF27147_00486	1.07119	0.520287	guanosine 3',5'-bis-pyrophosphate (ppGpp) synthesis/degradation protein CDS
CDIF27147_00308	1.07032	0.637824	pyrB CDS
CDIF27147_03450	1.07006	0.886577	two-component response regulator CDS
CDIF27147_01268	1.06813	0.670053	putative RNA-binding protein (contains KH domain) CDS
CDIF27147_02263	1.06745	0.733903	xanthine/uracil permease CDS
CDIF27147_00967	1.06723	0.665842	membrane protease activity regulatory membrane protein CDS
CDIF27147_02387	1.06675	0.576486	radical SAM protein CDS
CDIF27147_02286	1.06576	0.927911	hypothetical protein CDS
CDIF27147_03655	1.0657	0.579203	rpiB2 CDS
CDIF27147_01241	1.0656	0.7158	transposase CDS
CDIF27147_01363	1.06538	0.836641	lipoprotein CDS
CDIF27147_03131	1.06529	0.748477	iron ABC transporter permease CDS
CDIF27147_03784	1.06501	0.67285	two-component sensor histidine kinase CDS
CDIF27147_02992	1.06488	0.791327	hypothetical protein CDS
CDIF27147_02353	1.06345	0.690979	phage-related cell wall hydrolase CDS
CDIF27147_03743	1.06321	0.691027	ATPase CDS
CDIF27147_00761	1.06296	0.823669	transporter CDS
CDIF27147_01183	1.06235	0.738639	rpmF CDS
CDIF27147_03390	1.06106	0.908524	AraC family transcription regulator CDS
CDIF27147_03547	1.06034	0.631298	sporulation regulator WhiA CDS
CDIF27147_02814	1.05827	0.916661	sbp CDS
CDIF27147_01631	1.05785	0.78035	hypothetical protein CDS
CDIF27147_01178	1.05784	0.746575	etfA3 CDS
CDIF27147_02502	1.05726	0.637979	grdD CDS
CDIF27147_02921	1.05541	0.726704	recJ CDS
CDIF27147_03057	1.05522	0.747329	regulatory protease CDS
CDIF27147_00707	1.05428	0.760219	hydrolase CDS
CDIF27147_01625	1.05411	0.830633	phage portal protein CDS
CDIF27147_00648	1.0537	0.669421	pentapeptide repeat-containing protein CDS
CDIF27147_02850	1.05265	0.833285	iron-sulfur flavoprotein CDS
CDIF27147_02683	1.05216	0.716201	L-asparaginase CDS
CDIF27147_01188	1.05142	0.819343	fabD CDS
CDIF27147_01611	1.05113	0.826311	hypothetical protein CDS
CDIF27147_01946	1.05085	0.776842	cysD CDS
CDIF27147_03762	1.05031	0.741469	resolvase CDS
CDIF27147_01960	1.05017	0.898894	tyrC CDS
CDIF27147_00902	1.04936	0.864626	transporter CDS
CDIF27147_00459	1.04871	0.851001	transposase CDS
CDIF27147_01187	1.04818	0.809033	fabK CDS
CDIF27147_01626	1.04746	0.848423	phage protein CDS
CDIF27147_01734	1.04743	0.79506	vanTG CDS
CDIF27147_01119	1.04647	0.846985	transcriptional regulator CDS
CDIF27147_01914	1.04643	0.933332	hypothetical protein CDS
CDIF27147_02345	1.04611	0.786368	formate dehydrogenase CDS
CDIF27147_03198	1.04526	0.756989	xylR CDS
CDIF27147_02510	1.04478	0.715064	trxA2 CDS
CDIF27147_02748	1.04452	0.819138	def2 CDS
CDIF27147_01729	1.04438	0.829227	nitric oxide reductase flavoprotein CDS
CDIF27147_01390	1.04427	0.814484	phage tail fiber protein CDS
CDIF27147_01391	1.04423	0.817719	RCC1 domain-containing protein, alpha-tubulin suppressor CDS
CDIF27147_03452	1.04366	0.843751	phosphate ABC transporter substrate-binding protein CDS
CDIF27147_03770	1.04295	0.848757	two-component sensor histidine kinase CDS
CDIF27147_02370	1.04243	0.719017	TetR family transcriptional regulator CDS
CDIF27147_01295	1.04115	0.712917	trmU CDS
CDIF27147_01950	1.03919	0.775751	kdpD CDS
CDIF27147_01340	1.03802	0.791291	tRNA 2-selenouridine synthase CDS
CDIF27147_01732	1.03756	0.911764	vanG CDS
CDIF27147_01875	1.03706	0.916946	methyltransferase type 11 CDS
CDIF27147_01634	1.0368	0.861712	hypothetical protein CDS
CDIF27147_00310	1.03624	0.874109	pyrD 1 CDS
CDIF27147_03143	1.0361	0.811707	pyridine-nucleotide-disulfide oxidoreductase CDS
CDIF27147_03454	1.03542	0.8479	cation transporter CDS
CDIF27147_02481	1.03541	0.750576	sigma-54 interacting transcription antiterminator CDS
CDIF27147_00288	1.03455	0.899408	hypothetical protein CDS
CDIF27147_00453	1.03452	0.865156	hypothetical protein CDS
CDIF27147_01628	1.03437	0.898102	phage scaffold protein CDS
CDIF27147_00095	1.03436	0.879408	beta-xylosidase CDS
CDIF27147_01918	1.03381	0.757967	LysR family transcriptional regulator CDS
CDIF27147_02246	1.03322	0.912647	xanthine/uracile permease CDS
CDIF27147_03321	1.03318	0.897218	sortase CDS
CDIF27147_02511	1.03272	0.834878	trxB3 CDS
CDIF27147_03292	1.03243	0.832931	ThiJ/PfpI domain-containing protein CDS
CDIF27147_01963	1.03241	0.897859	GdmH CDS
CDIF27147_03563	1.03172	0.884852	nucleotide pyrophosphatase CDS
CDIF27147_03053	1.03157	0.87597	lantibiotic ABC transporter ATP-binding protein CDS
CDIF27147_02106	1.03147	0.920662	LysR family transcriptional regulator CDS
CDIF27147_00470	1.03105	0.844548	ppiB CDS
CDIF27147_01711	1.03086	0.975774	GntR family transcriptional regulator CDS
CDIF27147_03548	1.03063	0.858956	DNA repair nucleotide pyrophosphatase CDS
CDIF27147_00209	1.02985	0.864433	nrdG CDS
CDIF27147_01308	1.02928	0.906027	AraC family transcription regulator CDS
CDIF27147_02304	1.02916	0.834161	rpsB CDS
CDIF27147_03857	1.02868	0.934462	selenocysteine synthase CDS
CDIF27147_00688	1.02821	0.895936	TetR family transcriptional regulator CDS
CDIF27147_01267	1.02814	0.840016	rpsP CDS
CDIF27147_02375	1.02798	0.867086	MarR family transcriptional regulator CDS
CDIF27147_00174	1.02772	0.878557	rplQ CDS
CDIF27147_02963	1.0277	0.861184	cwp66 CDS
CDIF27147_02143	1.0277	0.898727	NUDIX family protein CDS
CDIF27147_01147	1.02719	0.899089	rnfB CDS
CDIF27147_01341	1.02704	0.819337	radical SAM superfamily protein CDS
CDIF27147_00774	1.02696	0.902429	MerR family transcriptional regulator CDS
CDIF27147_01303	1.02668	0.953698	membrane-bound metal-dependent hydrolase CDS
CDIF27147_01792	1.02618	0.908385	TetR family transcriptional regulator CDS
CDIF27147_03470	1.0261	0.858524	sodium-dependent phosphate transporter CDS
CDIF27147_01260	1.02603	0.901801	hypothetical protein CDS
CDIF27147_01068	1.02423	0.876678	cell surface protein CDS
CDIF27147_03521	1.02317	0.923849	clpP2 CDS
CDIF27147_00141	1.02282	0.882283	fusA CDS
CDIF27147_02928	1.02218	0.912532	hypothetical protein CDS
CDIF27147_01457	1.02191	0.913234	ribonuclease CDS
CDIF27147_03663	1.0218	0.885473	rho CDS
CDIF27147_01731	1.0213	0.879365	vanS CDS
CDIF27147_01186	1.02078	0.914669	fabH CDS
CDIF27147_01596	1.02046	0.894737	prophage lambdaba04, site-specific recombinase CDS
CDIF27147_03875	1.01977	0.956297	hypothetical protein CDS
CDIF27147_00848	1.01942	0.915485	transcription antiterminator CDS
CDIF27147_02745	1.01874	0.935335	membrane-associated neutral zinc metallopeptidase CDS
CDIF27147_01623	1.01652	0.950218	phage DNA-binding protein CDS
CDIF27147_01891	1.01644	0.913632	hypothetical protein CDS
CDIF27147_03901	1.01632	0.941596	rpmH CDS
CDIF27147_03465	1.01594	0.933497	proC2 CDS
CDIF27147_02211	1.01508	0.937455	hypothetical protein CDS
CDIF27147_01380	1.01487	0.960553	phage-like element pbsx protein XkdM CDS
CDIF27147_01862	1.01445	0.944627	EcsC protein family protein CDS
CDIF27147_02761	1.01378	0.944105	lspA CDS
CDIF27147_02198	1.01371	0.938723	hydrolase CDS
CDIF27147_00401	1.01359	0.950736	fliN 2 CDS
CDIF27147_00599	1.0129	0.960622	DeoR family transcriptional regulator CDS
CDIF27147_01442	1.01254	0.966192	signaling protein CDS
CDIF27147_02833	1.01205	0.945227	ptsG CDS
CDIF27147_02247	1.01193	0.949134	sigma-54-dependent transcriptional regulator CDS
CDIF27147_02388	1.01133	0.945339	lysophospholipase CDS
CDIF27147_00978	1.01099	0.965712	speB CDS
CDIF27147_02932	1.00983	0.97383	DNA modification methylase CDS
CDIF27147_00179	1.0098	0.954073	rplM CDS
CDIF27147_03893	1.00874	0.95307	stage 0 sporulation protein CDS
CDIF27147_01791	1.00868	0.974168	FMN-binding exported protein CDS
CDIF27147_02979	1.0084	0.953293	transporter CDS
CDIF27147_01386	1.00677	0.978401	hypothetical protein CDS
CDIF27147_02369	1.0052	0.969497	sodium/solute symporter CDS
CDIF27147_02456	1.00489	0.997136	hypothetical protein CDS
CDIF27147_01277	1.00433	0.979009	FMN-dependent dehydrogenase CDS
CDIF27147_00485	1.00403	0.984572	metallo-beta-lactamase CDS
CDIF27147_02723	1.00378	0.981882	alkaline shock protein CDS
CDIF27147_03412	1.00372	0.974338	sigma-54 interacting protein CDS
CDIF27147_02354	1.00295	0.981461	mapA CDS
CDIF27147_03881	1.001	0.993294	rpsR CDS
CDIF27147_01389	1.00094	0.996922	phage protein CDS
CDIF27147_01385	1.00047	0.998472	phage cell wall hydrolase CDS
CDIF27147_03464	1.00037	0.99846	transcription antiterminator CDS
CDIF27147_03274	1.00033	0.997862	PTS system transporter subunit IIABC CDS
CDIF27147_03697	0.999382	0.997236	hypothetical protein CDS
CDIF27147_02565	0.999346	0.999263	MarR family transcriptional regulator CDS
CDIF27147_02728	0.999213	0.998625	transcription antiterminator CDS
CDIF27147_03819	0.998793	0.994496	Esterase/lipase CDS
CDIF27147_03406	0.998624	0.990627	dapD CDS
CDIF27147_01381	0.997283	0.991703	Phage XkdN-like protein CDS
CDIF27147_00411	0.997019	0.986189	hydrolase CDS
CDIF27147_01383	0.996919	0.990856	phage protein CDS
CDIF27147_03892	0.996091	0.980086	soj CDS
CDIF27147_03672	0.995413	0.984268	RNA-binding protein CDS
CDIF27147_02636	0.995105	0.980353	alpha/beta hydrolase CDS
CDIF27147_00798	0.994574	0.970125	TPR domain-containing protein CDS
CDIF27147_01179	0.99453	0.965732	FAD/FMN-containing dehydrogenase CDS
CDIF27147_01359	0.99428	0.976247	cell wall biosynthesis protein CDS
CDIF27147_01190	0.993644	0.978176	acpP 2 CDS
CDIF27147_01310	0.993028	0.982768	scpA CDS
CDIF27147_01567	0.992541	0.98336	ABC transporter ATP-binding protein CDS
CDIF27147_00003	0.992225	0.981424	RNA-binding mediating protein CDS
CDIF27147_03848	0.991702	0.967653	transcription antiterminator CDS
CDIF27147_01182	0.991524	0.95246	Zn-finger-like nucleic acid binding protein CDS
CDIF27147_02864	0.991396	0.950446	aminotransferase CDS
CDIF27147_01193	0.991151	0.968465	sigma-54 dependent transcriptional regulator CDS
CDIF27147_00297	0.991009	0.975436	fdxA CDS
CDIF27147_03055	0.990656	0.948945	two-component system, sensor histidine kinase CDS
CDIF27147_03428	0.990479	0.970502	hypothetical protein CDS
CDIF27147_01185	0.990103	0.941182	plsX CDS
CDIF27147_03882	0.98891	0.931048	ssb CDS
CDIF27147_01142	0.988706	0.94854	rnfC CDS
CDIF27147_02446	0.988677	0.945404	regulatory protein CDS
CDIF27147_02765	0.985799	0.964531	two-component response regulator CDS
CDIF27147_03139	0.984024	0.89005	IclR family transcriptional regulator CDS
CDIF27147_03128	0.983489	0.907542	iron ABC transporter ATP-binding protein CDS
CDIF27147_02994	0.983358	0.907005	ABC transporter ATP-binding/permease CDS
CDIF27147_02377	0.983245	0.912116	ABC transporter ATP-binding/permease CDS
CDIF27147_01713	0.983017	0.982267	ABC transporter permease CDS
CDIF27147_02783	0.98258	0.91697	RNA-binding cell division protein CDS
CDIF27147_03735	0.980723	0.859903	lysS CDS
CDIF27147_03251	0.98021	0.885181	tlpB 16 CDS
CDIF27147_03029	0.980074	0.944138	MarR family transcriptional regulator CDS
CDIF27147_01083	0.978649	0.937137	acpP 1 CDS
CDIF27147_01730	0.978218	0.894465	vanR CDS
CDIF27147_00516	0.977895	0.881083	tRNA (Uracil-5-)-methyltransferase CDS
CDIF27147_02526	0.977555	0.88379	nadB CDS
CDIF27147_03302	0.977477	0.967498	hypothetical protein CDS
CDIF27147_00403	0.977123	0.888035	htpG CDS
CDIF27147_01624	0.976108	0.919604	phage terminase large subunit CDS
CDIF27147_00988	0.976046	0.899398	dinB CDS
CDIF27147_02087	0.976024	0.869211	amino acid-binding ACT domain-containing protein CDS
CDIF27147_00873	0.97599	0.858067	ABC transporter ATP-binding protein CDS
CDIF27147_03056	0.975805	0.887425	two component transcriptional regulator, winged helix family CDS
CDIF27147_02540	0.975625	0.976814	signaling protein CDS
CDIF27147_02396	0.975291	0.905861	glucokinase CDS
CDIF27147_02791	0.974878	0.905809	hypothetical protein CDS
CDIF27147_00437	0.974032	0.890976	TetR family transcriptional regulator CDS
CDIF27147_02707	0.973705	0.869191	hypothetical protein CDS
CDIF27147_01238	0.972953	0.834745	site-specific recombinase CDS
CDIF27147_02186	0.972543	0.878934	N-carbamoyl-L-amino acid hydrolase CDS
CDIF27147_02327	0.972287	0.892188	RNA-binding protein CDS
CDIF27147_01411	0.97192	0.933602	endoribonuclease CDS
CDIF27147_03813	0.971767	0.94275	conjugative transposon protein CDS
CDIF27147_03863	0.970454	0.857885	PTS system transporter subunit IIB CDS
CDIF27147_03862	0.969457	0.89949	PTS system transporter subunit IIA CDS
CDIF27147_02200	0.969147	0.887371	transcriptional regulator CDS
CDIF27147_02757	0.968742	0.901151	antibiotic resistance ABC transporter ATP-binding protein CDS
CDIF27147_01644	0.968029	0.875498	Telomeric repeat-binding factor 2 CDS
CDIF27147_00173	0.967942	0.802127	rpoA CDS
CDIF27147_02922	0.967867	0.883783	ubiB CDS
CDIF27147_02924	0.967293	0.765612	radical SAM family protein CDS
CDIF27147_02931	0.966832	0.767221	phospholipase CDS
CDIF27147_01165	0.966789	0.796782	cafA CDS
CDIF27147_01661	0.963997	0.88327	N-acetylmuramoyl-l-alanine amidase CDS
CDIF27147_01384	0.962584	0.871695	xkdP CDS
CDIF27147_01114	0.961995	0.872306	two-component response regulator CDS
CDIF27147_02734	0.961152	0.869198	two-component response regulator CDS
CDIF27147_00932	0.961043	0.826572	hypothetical protein CDS
CDIF27147_02543	0.960222	0.848446	dehydrogenase CDS
CDIF27147_01376	0.960159	0.921725	phage regulatory protein CDS
CDIF27147_01167	0.960143	0.767562	putative ribosomal protein CDS
CDIF27147_03891	0.959549	0.772363	spo0J CDS
CDIF27147_00850	0.959371	0.851103	gutA CDS
CDIF27147_02181	0.959275	0.884743	Firmicute plasmid replication protein (RepL) CDS
CDIF27147_00009	0.959023	0.924583	rsbV CDS
CDIF27147_01497	0.958752	0.824363	ABC transporter ATP-binding protein/permease CDS
CDIF27147_01344	0.958603	0.804834	phosphodiesterase CDS
CDIF27147_03172	0.958118	0.794862	ATPase CDS
CDIF27147_01292	0.957992	0.731744	transcriptional regulator CDS
CDIF27147_01387	0.957812	0.863517	phage protein CDS
CDIF27147_03025	0.95671	0.788486	serS2 CDS
CDIF27147_01144	0.955791	0.818463	rnfG CDS
CDIF27147_00158	0.955748	0.788881	rpsH CDS
CDIF27147_02050	0.955455	0.773567	phage-related cell wall hydrolase CDS
CDIF27147_03890	0.955419	0.795765	selenocysteine lyase CDS
CDIF27147_00705	0.955351	0.823667	DNA alkylation repair protein CDS
CDIF27147_03726	0.955148	0.754414	signal peptidase II CDS
CDIF27147_03492	0.953973	0.770069	phosphoesterase CDS
CDIF27147_00518	0.953635	0.858217	tetratricopeptide repeat protein CDS
CDIF27147_00646	0.952258	0.810093	PD-(D/E)XK nuclease family transposase CDS
CDIF27147_01184	0.951819	0.718269	fapR CDS
CDIF27147_03558	0.951682	0.743843	DNA mismatch repair protein CDS
CDIF27147_02550	0.951319	0.931609	hypothetical protein CDS
CDIF27147_00406	0.951178	0.792409	AraC family transcription regulator CDS
CDIF27147_03032	0.95087	0.892407	Polymer-forming cytoskeletal CDS
CDIF27147_00589	0.950685	0.783204	two-component response regulator CDS
CDIF27147_01025	0.95055	0.800834	GntR family transcriptional regulator CDS
CDIF27147_03839	0.949528	0.762523	pentapeptide repeat-containing protein CDS
CDIF27147_02295	0.948373	0.733843	regulatory protein CDS
[truncated: 1,678 more rows]

## Sheet: FC≥3; P<0.05
Locus tag	Gene name or predicted role	codY/UK1	p-value
CDIF27147_01089	hypothetical protein	1527.68	2.79985e-97
CDIF27147_00619	sleC	936.296	2.76314e-47
CDIF27147_01254	sporulation sigma factor SigK	869.096	6.87298e-18
CDIF27147_02792	spoIVA	833.488	6.55184e-139
CDIF27147_01084	hypothetical protein	783.927	7.47063e-38
CDIF27147_01086	hypothetical protein	668.317	5.9585e-15
CDIF27147_02093	hypothetical protein	648.292	1.66585e-56
CDIF27147_03700	hypothetical protein	571.993	5.06748e-153
CDIF27147_01199	spoIIIAA	455.708	2.50633e-59
CDIF27147_01205	spoIIIAG	423.693	1.55544e-85
CDIF27147_03867	peptidase	388.072	6.3867e-207
CDIF27147_02081	hypothetical protein	376.926	6.25565e-37
CDIF27147_01087	hypothetical protein	374.109	4.94441e-12
CDIF27147_01674	3D/G5 domain-containing protein	363.472	3.11266e-13
CDIF27147_00446	spore coat assembly asparagine-rich protein	349.008	7.96248e-107
CDIF27147_02170	ispD 2	322.442	7.31643e-40
CDIF27147_03520	glycosyl transferase	320.723	1.77685e-52
CDIF27147_01206	spoIIIAH	309.845	4.62105e-219
CDIF27147_00846	Ca2+/Na+ antiporter	307.566	8.26161e-122
CDIF27147_03414	single-stranded DNA-binding protein	278.801	3.37153e-170
CDIF27147_03436	polysaccharide deacetylase	271.887	1.76925e-95
CDIF27147_00252	membrane protein	268.146	8.33245e-90
CDIF27147_00991	cation efflux rotein	266.617	1.26663e-37
CDIF27147_00735	tcdB	259.846	3.77992e-38
CDIF27147_02587	phosphate butyryltransferase	256.94	1.75886e-51
CDIF27147_00736	tcdE	254.479	2.31685e-42
CDIF27147_03720	spmA	254.187	2.10503e-34
CDIF27147_00737	hypothetical protein	254.053	2.52154e-60
CDIF27147_02592	oxidoreductase ferredoxin subunit	250.682	8.59512e-12
CDIF27147_03021	peptidase	249.429	5.09052e-35
CDIF27147_02082	OmpA/MotB domain-containing protein	249.049	4.71679e-108
CDIF27147_03750	cell wall hydrolase	238.64	2.20123e-199
CDIF27147_03437	iron-only hydrogenase	238.148	4.43492e-89
CDIF27147_01174	nucleoside recognition	230.173	1.46348e-116
CDIF27147_01002	leuA	227.918	3.25108e-74
CDIF27147_01201	spoIIIAC	225.712	7.33779e-56
CDIF27147_03482	ATP/GTP-binding protein	220.57	1.35112e-139
CDIF27147_03676	spoVT	213.546	1.66858e-87
CDIF27147_02560	cotJB2	212.937	3.43573e-24
CDIF27147_02555	phosphatidylinositol 4-phosphate 5-kinase	208.198	2.12254e-10
CDIF27147_02586	aminotransferase	205.774	5.15212e-75
CDIF27147_02561	cotJC2	205.456	2.46576e-28
CDIF27147_02984	hypothetical protein	195.128	2.19406e-138
CDIF27147_01203	spoIIIAE	187.305	4.0884e-139
CDIF27147_02635	gpr	184.671	1.36266e-88
CDIF27147_02591	oxidoreductase subunit	183.847	1.40106e-52
CDIF27147_00246	spoIIID	183.009	4.55661e-15
CDIF27147_01536	hypothetical protein	182.461	7.18594e-163
CDIF27147_02590	oxidoreductase subunit	175.233	7.84199e-54
CDIF27147_03157	Pectate lyase superfamily protein	174.714	2.17182e-45
CDIF27147_01202	spoIIIAD	169.769	4.35043e-128
CDIF27147_02585	transporter	166.465	2.2187e-72
CDIF27147_02588	butyrate kinase	164.326	1.40095e-42
CDIF27147_01085	hypothetical protein	161.498	1.78032e-21
CDIF27147_02529	hypothetical protein	158.908	5.16188e-118
CDIF27147_01200	spoIIIAB	152.49	2.06728e-34
CDIF27147_03020	abgT	149.794	5.0951e-55
CDIF27147_01204	spoiIIIAF	145.816	9.30938e-76
CDIF27147_03730	hypothetical protein	143.093	3.72784e-22
CDIF27147_02801	hypothetical protein	141.481	6.14813e-25
CDIF27147_01436	EamA-like transporter family protein	141.031	5.58478e-28
CDIF27147_00765	ATP-dependent peptidase	139.611	1.11153e-70
CDIF27147_00881	permease	138.474	3.57935e-41
CDIF27147_02559	Spore coat associated protein JA (CotJA)	134.571	1.31095e-22
CDIF27147_02809	sigG	128.16	4.61219e-149
CDIF27147_01003	leuC	126.137	7.33024e-71
CDIF27147_02633	hypothetical protein	124.261	7.63751e-27
CDIF27147_03519	bclA3	118.571	1.38651e-28
CDIF27147_01005	leuB	115.022	5.89587e-70
CDIF27147_02634	spoIIP	107.208	1.14466e-93
CDIF27147_03747	spoIIR	102.469	3.19034e-47
CDIF27147_03156	Pectate lyase superfamily protein	101.574	1.02524e-38
CDIF27147_02409	cspBA	101.226	1.16653e-81
CDIF27147_01909	membrane protein	100.112	5.33652e-47
CDIF27147_02408	cspC 2	93.6845	1.50846e-81
CDIF27147_03632	hypothetical protein	91.5701	1.56235e-95
CDIF27147_00475	adhE 1	90.2867	3.41967e-122
CDIF27147_01839	hypothetical protein	88.8722	6.18645e-19
CDIF27147_02609	sensory protein	88.7984	5.03411e-88
CDIF27147_02726	transposase YhgA family protein	87.0257	6.27144e-43
CDIF27147_02407	hypothetical protein	85.2743	3.00593e-29
CDIF27147_03155	Pectate lyase superfamily protein	83.5997	2.24185e-41
CDIF27147_02282	flavin reductase	82.6959	9.25735e-71
CDIF27147_03667	spoIIE	81.6591	3.44666e-147
CDIF27147_03022	membrane protein	78.5541	1.61647e-33
CDIF27147_03746	spore cortex-lytic enzyme	78.2448	3.14981e-58
CDIF27147_02607	sporulation protein YqfC	77.7734	1.42904e-17
CDIF27147_02530	hypothetical protein	77.4208	9.14467e-158
CDIF27147_02589	oxidoreductase subunit	77.3851	1.17868e-08
CDIF27147_01860	gltC	75.934	5.72767e-39
CDIF27147_02802	hypothetical protein	74.3308	3.93453e-72
CDIF27147_02985	hypothetical protein	74.2085	1.07555e-21
CDIF27147_01417	peptidase	74.0841	2.98433e-52
CDIF27147_03100	dpaA	73.8399	2.05424e-22
CDIF27147_01313	sporulation protein YtfJ	72.4743	1.81624e-30
CDIF27147_01908	hypothetical protein	71.7167	3.44414e-50
CDIF27147_00880	putative permease	71.1773	2.52153e-23
CDIF27147_03666	oligopeptidase	68.0172	4.49613e-205
CDIF27147_02068	pduJ	67.6535	1.91549e-15
CDIF27147_01334	polysaccharide deacetylase	67.0914	5.20513e-61
CDIF27147_00181	cwlD	65.7587	3.5764e-48
CDIF27147_03610	transposase, mutator type	64.8953	4.53736e-49
CDIF27147_02056	hypothetical protein	62.826	5.72755e-05
CDIF27147_01772	hypothetical protein	62.3352	8.10615e-07
CDIF27147_00620	sleB	62.305	2.91962e-16
CDIF27147_01090	hypothetical protein	61.8971	1.57474e-30
CDIF27147_00738	tcdA	61.8835	2.93329e-24
CDIF27147_01110	hypothetical protein	61.3661	1.42936e-98
CDIF27147_01789	permease	59.8391	6.86426e-30
CDIF27147_03719	spmB	58.9307	5.42128e-55
CDIF27147_00472	bclA1 2	58.2097	2.98546e-14
CDIF27147_02854	hypothetical protein	57.2774	4.81756e-07
CDIF27147_02810	sigE	55.6508	2.48997e-109
CDIF27147_01511	lipoprotein	55.6236	6.39419e-69
CDIF27147_00860	spoVAC	53.372	1.45727e-25
CDIF27147_02528	carbon starvation protein	53.3442	5.84807e-155
CDIF27147_02172	hypothetical protein	52.9265	4.49393e-25
CDIF27147_01455	exported polysaccharide deacetylase	52.1108	3.24285e-46
CDIF27147_02811	spoIIGA	51.8429	1.47366e-31
CDIF27147_01775	cysK	51.3238	9.78237e-87
CDIF27147_01111	peptidase	50.4563	6.25795e-59
CDIF27147_01092	hypothetical protein	50.2719	9.86459e-21
CDIF27147_01665	manganese-containing catalase	49.8719	1.19347e-38
CDIF27147_03764	KWG repeat-containing protein	49.0028	1.97312e-52
CDIF27147_02763	general stress protein	48.6437	1.0763e-29
CDIF27147_03050	esterase/halogenase	48.1297	4.37055e-73
CDIF27147_03853	hypothetical protein	47.9582	1.19797e-43
CDIF27147_02803	hypothetical protein	47.4836	9.38583e-41
CDIF27147_02055	site-specific recombinase	46.5355	6.33311e-71
CDIF27147_01258	hypothetical protein	46.3709	2.56225e-33
CDIF27147_01004	leuD	46.0939	5.15843e-39
CDIF27147_01273	branched-chain amino acid transport system carrier protein	44.878	2.21328e-97
CDIF27147_03429	YVTN family beta-propeller repeat-containing protein	44.3253	2.77938e-50
CDIF27147_03266	transcriptional regulator	43.6205	7.26696e-19
CDIF27147_03002	peptidase	42.995	5.37528e-38
CDIF27147_02571	Double zinc ribbon	42.7499	3.71617e-12
CDIF27147_03019	glyA 2	42.6745	2.93552e-51
CDIF27147_00861	spoVAD	42.6566	2.01692e-33
CDIF27147_01821	C4-dicarboxylate anaerobic carrier	42.425	1.22029e-29
CDIF27147_03734	hypothetical protein	41.3831	2.95902e-10
CDIF27147_03030	rbr 2	41.0952	3.13188e-37
CDIF27147_02762	oligosaccharide deacetylase	40.7388	1.80659e-26
CDIF27147_01255	hypothetical protein	40.3704	1.53328e-09
CDIF27147_01306	dacF	39.4793	9.39303e-32
CDIF27147_01369	exported protein	39.4752	5.79926e-26
CDIF27147_01773	hypothetical protein	39.2273	3.3479e-06
CDIF27147_02976	putative membrane protein	39.1884	8.25239e-91
CDIF27147_02855	sspA	38.8187	1.64906e-21
CDIF27147_01257	hypothetical protein	38.7937	4.72811e-32
CDIF27147_01256	hypothetical protein	38.4468	2.27983e-11
CDIF27147_01312	hypothetical protein	37.9817	3.44436e-12
CDIF27147_00473	bclA1 3	37.1918	4.34696e-10
CDIF27147_03165	aminotransferase	37.1085	4.68294e-17
CDIF27147_00452	DedA family protein	36.2801	2.81168e-44
CDIF27147_02043	ABC transporter substrate-binding protein	35.6462	9.25132e-17
CDIF27147_01458	bifunctional protein: peroxiredoxin/chitinase	35.4146	2.66541e-21
CDIF27147_02725	hypothetical protein	34.786	1.30651e-34
CDIF27147_00862	spoVAE	34.2613	9.15629e-23
CDIF27147_01408	chloromuconate cycloisomerase	34.0383	1.07129e-134
CDIF27147_02852	hypothetical protein	33.9874	5.01792e-13
CDIF27147_02936	uppS 2	33.307	7.31428e-48
CDIF27147_02368	lactose permease	33.3007	3.15276e-30
CDIF27147_00739	hypothetical protein	33.2241	3.28094e-16
CDIF27147_01409	putative integral membrane protein	33.0176	1.08392e-141
CDIF27147_03348	xdhA3	32.3116	5.08771e-35
CDIF27147_02274	hypothetical protein	30.4499	0.00101382
CDIF27147_02095	hypothetical protein	29.8307	4.74964e-66
CDIF27147_01093	polysaccharide biosynthesis/sporulation protein	29.6396	3.75571e-39
CDIF27147_03001	sporulation integral membrane protein YlbJ	29.1547	1.22593e-87
CDIF27147_03497	transporter	28.613	1.69941e-30
CDIF27147_03018	transport-related ATPase	28.5508	1.9675e-34
CDIF27147_02823	spoVD	28.418	1.37406e-42
CDIF27147_02054	ABC transporter permease	28.3876	4.57813e-17
CDIF27147_03476	hypothetical protein	27.9515	6.56627e-10
CDIF27147_01699	ferredoxin	27.865	1.92528e-39
CDIF27147_01593	hypothetical protein	27.7393	2.41955e-30
CDIF27147_02847	calcium-chelating exported protein	27.6999	2.14898e-37
CDIF27147_03254	amidohydrolase	27.2663	3.46271e-28
CDIF27147_01173	integrase/recombinase	27.1281	1.79061e-55
CDIF27147_03350	dihydroorotate dehydrogenase, catalytic subunit	26.9162	6.55433e-34
CDIF27147_02306	Ion channel family protein	26.6317	2.19332e-27
CDIF27147_03349	D-hydantoinase	26.4579	1.60481e-34
CDIF27147_00777	exported peptidase	26.2409	3.03779e-54
CDIF27147_01737	sodA	25.9167	3.08662e-22
CDIF27147_02305	D-alanyl-D-alanine carboxypeptidase	25.6337	4.29048e-36
CDIF27147_02070	propanediol/ethanolamine utilization protein	25.3198	1.82065e-12
CDIF27147_02594	nitrite/sulfite reductase	25.1672	2.76027e-34
CDIF27147_03000	yjiG 2	24.9943	5.47255e-63
CDIF27147_01571	acyl carrier protein phosphodiesterase	24.6453	4.52908e-28
CDIF27147_00757	amidohydrolase 3	24.0492	2.74024e-28
CDIF27147_03253	amidohydrolase	23.9955	6.02111e-28
CDIF27147_02606	spoIV	23.9915	9.468e-68
CDIF27147_00526	oraS	23.9092	1.94041e-15
CDIF27147_02072	eutN	23.5919	6.32248e-14
CDIF27147_02824	hypothetical protein	23.5494	1.95095e-05
CDIF27147_02083	beta-lactamase	23.137	1.50005e-80
CDIF27147_02367	histidinol-phosphate aminotransferase	23.0876	7.9605e-26
CDIF27147_02066	ethanolamine/propanediol utilization protein	23.0547	2.62805e-10
CDIF27147_03398	small acid-soluble spore protein	22.8905	1.02448e-05
CDIF27147_02065	eutL	22.8836	1.78633e-10
CDIF27147_00632	ATP-binding protein	22.8566	1.18845e-37
CDIF27147_02314	hypothetical protein	22.6143	0.000437137
CDIF27147_01244	hypothetical protein	22.5363	4.83138e-08
CDIF27147_00249	sporulation protein YyaC	22.4301	7.92556e-28
CDIF27147_01305	small acid-soluble spore protein	22.3741	1.29612e-18
CDIF27147_03413	Methyltransferase domain protein	22.3567	2.84619e-108
CDIF27147_02074	eutH	21.9297	1.28142e-10
CDIF27147_03477	fimbrial assembly protein	21.8701	1.74537e-07
CDIF27147_03059	oxidoreductase	21.1615	1.32882e-35
CDIF27147_01410	esterase	20.8226	1.25824e-74
CDIF27147_03352	chlorohydrolase/aminohydrolase	20.6791	9.33168e-34
CDIF27147_03351	pbuX 2	20.6296	2.73154e-32
CDIF27147_02669	cation-transporting ATPase	20.6016	4.99509e-37
CDIF27147_02067	ethanolamine/propanediol utilization aldehyde-alcohol dehydrogenase	20.4646	1.57442e-05
CDIF27147_00825	glpK1	20.3381	1.50804e-11
CDIF27147_02351	phage-like hypothetical protein	20.3192	4.54021e-15
CDIF27147_03478	type IV pilin	20.2647	2.56887e-17
CDIF27147_01595	ilvB	20.0105	2.34723e-50
CDIF27147_01044	signaling protein	20.0074	2.87527e-11
CDIF27147_03426	polysaccharide deacetylase	19.9087	2.44718e-96
CDIF27147_01594	ilvC	19.7445	1.51962e-47
CDIF27147_01317	hypothetical protein	19.6172	3.28518e-10
CDIF27147_02365	subunit of oxidoreductase	19.2255	3.3455e-17
CDIF27147_03051	bacterioferritin	19.2052	6.33092e-37
CDIF27147_02584	acp	18.9274	4.0429e-24
CDIF27147_01316	putative integral membrane protein	18.8428	0.00487445
CDIF27147_02064	eutC	18.6344	2.15302e-05
CDIF27147_00692	hypothetical protein	18.4393	1.89707e-27
CDIF27147_00337	hypothetical protein	18.3425	1.73544e-18
CDIF27147_01966	hypothetical protein	18.3215	6.06474e-18
CDIF27147_01237	RNA polymerase sigma-27/28 subunit RpsK/SigK	18.2764	6.82629e-16
CDIF27147_03427	sspB	17.9794	8.00075e-22
CDIF27147_02062	eutA	17.879	0.000720516
CDIF27147_02075	eutQ	17.8517	1.84285e-10
CDIF27147_02349	N-acetylmuramoyl-L-alanine amidase	17.5981	5.2876e-45
CDIF27147_00471	bclA1 1	17.596	0.00390056
CDIF27147_02073	ethanolamine/propanediol utilization protein	17.0659	1.40825e-07
CDIF27147_02364	subunit of oxidoreductase	17.0163	2.22113e-16
CDIF27147_02069	eutT	16.9685	0.00210105
CDIF27147_02063	eutB	16.8274	0.00101101
CDIF27147_00336	spore coat protein	16.5117	2.65382e-23
CDIF27147_03312	phage-related replicative helicase	16.4187	2.24043e-31
CDIF27147_01922	hydrolase	16.0518	7.17857e-80
CDIF27147_02328	hypothetical protein	16.0122	0.000491951
CDIF27147_03354	peptidase	15.873	6.57957e-29
CDIF27147_02853	hypothetical protein	15.7862	0.0144948
CDIF27147_03852	NADPH-dependent FMN reductase	15.6911	1.44884e-26
CDIF27147_00115	hypothetical protein	15.5035	0.00293991
CDIF27147_03849	alpha-glucosidase, family 31 of glycosyl hydrolase	15.4558	3.3809e-22
CDIF27147_02042	cupin	15.3672	1.50686e-25
CDIF27147_03475	hypothetical protein	14.8237	0.000255482
CDIF27147_02322	gabT	14.7858	6.06076e-67
CDIF27147_01969	conjugal transfer protein	14.6792	0.000821143
CDIF27147_01236	penicillin-binding protein	14.6454	5.16937e-66
CDIF27147_00658	hypothetical protein	14.4842	7.08146e-05
CDIF27147_03355	dpaL2	14.2912	4.09369e-32
CDIF27147_02192	argJ	14.2686	2.6263e-08
CDIF27147_00529	amino acid racemase	14.0008	3.51545e-16
CDIF27147_03311	hypothetical protein	13.9693	0.0363437
CDIF27147_00693	hypothetical protein	13.8801	5.63339e-22
CDIF27147_01788	permease	13.7668	1.72715e-18
CDIF27147_01009	SpoOJ/ParA/ParB/repB family protein	13.6381	2.47837e-82
CDIF27147_00638	hypothetical protein	13.6362	9.02046e-83
CDIF27147_01967	conjugative transposon protein	13.627	1.43569e-05
CDIF27147_02350	BNR/Asp-box repeat-protein	13.5471	5.95424e-16
CDIF27147_03479	type IV pilus-assembly protein	13.4447	4.1992e-30
CDIF27147_03099	spoVFB	13.3629	5.93225e-11
CDIF27147_00651	putative HD superfamily hydrolase	13.3087	1.79954e-69
CDIF27147_00527	oraE	13.1652	1.03213e-25
CDIF27147_02366	oxidoreductase, ferredoxin subunit	12.9726	0.000294344
CDIF27147_00245	cell wall endopeptidase	12.8993	2.92013e-26
CDIF27147_01008	serA	12.8444	6.34912e-50
CDIF27147_00824	aminotransferase	12.6888	3.42803e-12
CDIF27147_03850	NADPH-dependent FMN reductase	12.4357	1.00354e-17
CDIF27147_02808	YlmC/YmxH family sporulation protein	12.164	1.4149e-30
CDIF27147_01965	cell surface protein	12.1573	2.66612e-18
CDIF27147_03353	D-aminoacylase	12.0615	1.37478e-24
CDIF27147_02071	ethanolamine utilization/propanediol protein	11.9931	2.30254e-08
CDIF27147_00771	nucleotide phosphodiesterase	11.8849	2.68054e-36
CDIF27147_03023	two-component response regulator	11.7802	7.98571e-11
CDIF27147_02258	hypothetical protein	11.6493	7.95116e-05
CDIF27147_02662	comE	11.5748	0.000118519
CDIF27147_02313	endonuclease/exonuclease/phosphatase	11.1336	0.000164854
CDIF27147_01923	cell surface protein	10.9177	1.54102e-71
CDIF27147_02080	ABC transporter ATP-binding protein	10.887	1.65695e-14
CDIF27147_03629	transposase mutator type	10.8312	5.34984e-17
CDIF27147_02439	araD	10.7613	3.94231e-09
CDIF27147_02583	peptidase	10.7111	9.46919e-14
CDIF27147_02057	pduQ	10.6463	1.06878e-06
CDIF27147_01116	lipoprotein	10.6444	6.97946e-06
CDIF27147_02643	metallo beta-lactamase	10.605	4.15493e-14
CDIF27147_00528	component of D-ornithine aminomutase	10.5287	1.37277e-20
CDIF27147_01028	hypothetical protein	10.4045	9.30528e-07
CDIF27147_00772	short chain dehydrogenase	10.309	8.67655e-33
CDIF27147_01220	spoIVB	10.245	1.46211e-12
CDIF27147_03851	hypothetical protein	10.2077	1.47968e-18
CDIF27147_03313	replication initiator A domain-containing protein	10.1218	1.47662e-11
CDIF27147_03440	phoT	10.1196	3.39549e-08
CDIF27147_00530	Na+/H+ antiporter	10.0655	2.47052e-26
CDIF27147_01916	nitrite and sulfite reductase subunit	9.65585	2.80934e-12
CDIF27147_02307	transcriptional regulator	9.58963	6.44359e-07
CDIF27147_00694	phage-related regulatory protein	9.47498	3.62108e-18
CDIF27147_01717	amidohydrolase	9.43894	9.05585e-35
CDIF27147_01421	glpQ	9.27874	4.10835e-29
CDIF27147_02468	GlcNAc-PI de-N-acetylase	9.13017	5.75362e-09
CDIF27147_02191	argB	9.06875	0.00855255
CDIF27147_03639	lipoprotein	9.02661	6.20941e-65
CDIF27147_03182	PTS system transporter subunit IIB	8.94162	2.68193e-08
CDIF27147_00525	pyridoxal-phosphate dependent enzyme	8.9375	1.81322e-22
CDIF27147_00625	phosphoribulokinase/uridine kinase	8.90638	6.67348e-42
CDIF27147_01286	magnesium chelatase	8.82159	1.98866e-27
CDIF27147_03480	type IV pilus-assembly protein	8.71489	2.69024e-22
CDIF27147_00618	membrane protein	8.65158	2.48807e-09
CDIF27147_00920	isocitrate/3-isopropylmalate dehydrogenase	8.63603	4.88863e-64
CDIF27147_02363	subunit of oxidoreductase	8.55581	8.71653e-06
CDIF27147_00962	ABC transporter substrate-binding protein	8.39758	4.45164e-19
CDIF27147_00870	yunB	8.38433	2.48228e-19
CDIF27147_01682	hypothetical protein	8.34886	2.07126e-06
CDIF27147_00673	cotJC1	8.32292	0.000243149
CDIF27147_00639	sporulation protein YtxC	8.27781	9.59421e-18
CDIF27147_01968	conjugative transposon protein	8.26608	0.0183285
CDIF27147_00919	aconitate hydratase	8.25666	2.65389e-42
CDIF27147_00918	aksA	8.14163	4.76428e-41
CDIF27147_02870	brnQ	8.13055	2.08725e-26
CDIF27147_03181	PTS system transporter subunit IIC	8.11465	1.28907e-13
CDIF27147_02807	ATP-binding protein	8.04778	2.59302e-36
CDIF27147_02438	sugar phosphate aldolase	7.99581	1.00143e-07
CDIF27147_02121	hypothetical protein	7.89887	6.02382e-10
CDIF27147_02605	PhoH-like protein	7.7799	1.08827e-22
CDIF27147_02542	hypothetical protein	7.75925	0.00131124
CDIF27147_00657	signaling protein	7.70625	1.1669e-10
CDIF27147_00499	asparagine synthetase	7.69042	3.5686e-09
CDIF27147_00858	spoIIAB	7.67034	2.2616e-16
CDIF27147_00859	sigF	7.63795	8.94305e-30
CDIF27147_02052	hypothetical protein	7.56724	1.50032e-11
CDIF27147_03481	membrane protein	7.51797	1.09128e-19
CDIF27147_01917	pyridine nucleotide-disulfide oxidoreductase	7.47681	8.93012e-12
CDIF27147_00107	sugar-phosphate aldolase	7.38869	2.87231e-08
CDIF27147_00871	stage IV sporulation protein	7.38139	1.58012e-12
CDIF27147_03439	phoU	7.26525	7.8942e-07
CDIF27147_01972	hypothetical protein	7.26405	0.0452557
CDIF27147_02308	putative sporulation protein YtaF	7.25335	1.70671e-05
CDIF27147_00826	ethanolamine transporter	7.20442	2.84185e-06
CDIF27147_00857	spoIIAA	7.1565	8.03703e-19
CDIF27147_00701	transcriptional regulator	7.06409	8.43439e-36
CDIF27147_01488	hypothetical protein	7.06019	4.10055e-15
CDIF27147_03441	phosphate ABC transporter permease	7.05477	3.8893e-06
CDIF27147_03628	leucine-rich repeat protein	7.05436	7.52328e-18
CDIF27147_00872	N-acetylmuramoyl-L-alanine amidase	7.00682	2.57753e-21
CDIF27147_00970	glgD	6.7472	7.65792e-39
CDIF27147_00640	putative membrane protein	6.6284	1.23244e-56
CDIF27147_02210	hypothetical protein	6.61865	0.000339755
CDIF27147_02806	multi-copper polyphenol oxidoreductase, laccase	6.61302	3.00171e-44
CDIF27147_03638	alr	6.6077	6.70074e-17
CDIF27147_01416	tsaA	6.54002	9.36439e-16
CDIF27147_00136	NADP-dependent 7-alpha-hydroxysteroid dehydrogenase	6.53776	1.1853e-18
CDIF27147_01855	grdG	6.49225	1.64015e-14
CDIF27147_01776	glycerophosphoryl diester phosphodiesterase	6.48511	1.67858e-20
CDIF27147_02146	cell surface protein	6.46662	2.03092e-06
CDIF27147_02362	acetyl-CoA synthetase	6.45158	3.54655e-14
CDIF27147_00524	ortA	6.40345	6.12414e-09
CDIF27147_01285	putative endonuclease related to Holliday junction resolvase	6.33119	1.6406e-11
CDIF27147_00963	ABC transporter ATP-binding protein	6.32021	2.19229e-10
CDIF27147_03474	protein translocase	6.28871	9.84222e-33
CDIF27147_00969	glgC	6.28401	4.06095e-27
CDIF27147_01007	aminotransferase	6.23859	2.3026e-38
CDIF27147_03217	hypothetical protein	6.23842	0.000116458
CDIF27147_02171	ilvD	6.13073	2.1892e-28
CDIF27147_01336	YlmC/YmxH family sporulation protein	6.08245	1.57301e-16
CDIF27147_01856	grdF 1	6.07441	6.76541e-14
CDIF27147_01338	tepA	6.0691	2.31584e-17
CDIF27147_00271	hypothetical protein	6.06011	9.20718e-19
CDIF27147_00314	membrane protein	6.04861	7.66651e-12
CDIF27147_00671	Spore coat associated protein JA (CotJA)	6.03993	0.00995225
CDIF27147_00566	ABC transporter permease	6.02456	3.9499e-11
CDIF27147_00672	cotJB1	6.0203	0.000131389
CDIF27147_03048	dipeptidase	6.00698	8.47847e-06
CDIF27147_02193	argC	5.99579	0.00107241
CDIF27147_02039	sigma factor	5.967	2.48278e-07
CDIF27147_02778	transporter protein	5.90123	7.64236e-30
CDIF27147_02237	amidohydrolase	5.89413	1.1342e-10
CDIF27147_00624	endonuclease	5.84875	4.59077e-42
CDIF27147_01422	nonribosomal peptide synthetase	5.82169	7.06992e-20
CDIF27147_03397	methyltransferase	5.73827	6.69217e-11
CDIF27147_01450	transcriptional regulator	5.68853	7.02591e-08
CDIF27147_00643	hypothetical protein	5.65352	5.90577e-12
CDIF27147_03442	phosphate ABC transporter permease	5.63761	8.61734e-08
CDIF27147_03630	exported carboxy-terminal processing protease	5.58751	4.25906e-26
CDIF27147_00847	ATP-dependent RNA helicase	5.52764	7.42391e-15
CDIF27147_00494	DMT family permease	5.50466	2.42401e-05
CDIF27147_00973	alpha-amylase	5.47771	3.28266e-34
CDIF27147_03047	hypothetical protein	5.44626	2.3706e-05
CDIF27147_03082	ABC transporter ATP-binding protein	5.39049	3.53201e-07
CDIF27147_02654	pts system transporter subunit IIA	5.37883	2.16003e-05
CDIF27147_03796	glyoxalase	5.33938	2.0916e-11
CDIF27147_02655	transcriptional antiterminator	5.33831	1.49933e-13
CDIF27147_02323	metal dependent phosphohydrolase	5.31836	9.00202e-12
CDIF27147_02348	csdA	5.31592	6.44377e-12
CDIF27147_00105	PTS system transporter subunit IIC	5.31175	6.64467e-08
CDIF27147_03699	peptidase	5.30437	2.72754e-15
CDIF27147_03446	sensor protein	5.27301	1.77623e-12
CDIF27147_01138	hypothetical protein	5.26614	1.89104e-10
CDIF27147_03636	regulator of cell growth	5.19921	1.27291e-13
CDIF27147_02189	argF	5.19	4.24607e-06
CDIF27147_01677	membrane-associated ribonuclease	5.17423	7.87469e-10
CDIF27147_01337	dapG	5.15378	5.99285e-18
CDIF27147_03024	two-component sensor histidine kinase	5.14802	9.20486e-13
CDIF27147_02233	amidohydrolase	5.13021	9.0259e-14
CDIF27147_01718	hypothetical protein	5.12136	5.38386e-12
CDIF27147_00971	glgA	5.10691	6.32227e-36
CDIF27147_00959	ABC transporter substrate-binding protein	5.09928	1.63401e-11
CDIF27147_00823	hypothetical protein	5.08951	9.59987e-05
CDIF27147_03637	CopG family transcriptional regulator	5.06292	4.51422e-12
CDIF27147_02234	xdhA2	5.04064	4.16543e-11
CDIF27147_02059	pduV	5.03436	4.85355e-08
CDIF27147_01248	hypothetical protein	5.02706	0.000428031
CDIF27147_03272	nitroreductase	5.00693	8.32363e-11
CDIF27147_03160	crr	4.99967	6.93519e-05
CDIF27147_01335	peptidase	4.98534	7.34532e-40
CDIF27147_02805	two-component response regulator	4.95757	2.05605e-51
CDIF27147_01371	regulatory protein	4.93562	1.81987e-15
CDIF27147_00621	methylase	4.9346	1.38169e-15
CDIF27147_00972	glgP	4.92953	2.62985e-36
CDIF27147_01983	phage protein	4.9001	0.0438131
CDIF27147_02332	patatin-like phospholipase	4.88905	9.24984e-13
CDIF27147_00523	oxidoreductase	4.87029	1.23499e-05
CDIF27147_03815	conjugative transposon protein	4.82515	0.00376097
CDIF27147_00488	hypothetical protein	4.82104	5.39187e-14
CDIF27147_03640	cbs domain-containing protein	4.80431	4.36301e-22
CDIF27147_01913	C GCAxxG C C family protein subfamily protein	4.77754	3.2371e-05
CDIF27147_02229	pucC1	4.77711	1.13803e-06
CDIF27147_01858	grdF 2	4.77312	0.00385963
CDIF27147_02656	peptidase	4.75816	7.42928e-06
CDIF27147_01047	cell wall anchored protein	4.7214	5.33177e-12
CDIF27147_02818	murG	4.69605	8.99534e-18
CDIF27147_03798	Staygreen protein	4.67125	3.14504e-07
CDIF27147_02804	two-component sensor histidine kinase	4.65949	6.82461e-22
CDIF27147_00493	D-aminoacyl-tRNA deacylase	4.65198	8.78912e-16
CDIF27147_03633	membrane protein	4.59912	2.8826e-29
CDIF27147_01866	hypothetical protein	4.59449	0.0259627
CDIF27147_01074	regulatory protein	4.57753	7.86835e-21
CDIF27147_00686	ABC transporter ATP-binding protein	4.57262	0.000110606
CDIF27147_03445	ABC transporter ATP-binding protein	4.5426	0.00284591
CDIF27147_01046	glycosyl transferase	4.52249	2.84215e-13
CDIF27147_02676	6-phospho-alpha-glucosidase	4.5036	5.8272e-17
CDIF27147_03447	two component transcriptional regulator, winged helix family	4.48586	2.99357e-13
CDIF27147_03835	hypothetical protein	4.485	1.03889e-13
CDIF27147_02120	acyl-CoA thioesterase	4.47434	1.01265e-11
CDIF27147_03060	sigma-54 dependent regulatory protein	4.46093	5.31287e-13
CDIF27147_03792	amidohydrolase	4.37948	2.51686e-14
CDIF27147_02817	cell division protein	4.34772	5.02136e-09
CDIF27147_00689	MerR family transcriptional regulator	4.33155	8.3778e-10
CDIF27147_03621	N-acetylmuramoyl-l-alanine amidase	4.31038	0.0220802
CDIF27147_02205	permease	4.3015	4.06221e-06
CDIF27147_02819	ftsW	4.29918	9.9181e-18
CDIF27147_00690	hypothetical protein	4.29289	4.20214e-06
CDIF27147_00622	sip2 1	4.29137	2.38853e-17
CDIF27147_01037	spore coat protein CotH	4.27732	1.23641e-08
CDIF27147_02828	peptidase	4.2686	4.4633e-20
CDIF27147_01944	cations-transporting ATPase	4.25489	6.13858e-09
CDIF27147_01128	hypothetical protein	4.24425	3.16895e-05
CDIF27147_03180	outer surface protein	4.24079	0.000351933
CDIF27147_03084	ntpD	4.23947	3.33028e-17
CDIF27147_03010	aspartate aminotransferase	4.23728	1.15898e-14
CDIF27147_02244	amidohydrolase	4.21708	2.26034e-06
CDIF27147_01545	feoA2	4.17998	0.00038867
CDIF27147_03086	ntpA	4.17004	3.48858e-15
CDIF27147_02535	iorB	4.16878	1.63251e-09
CDIF27147_03596	aldose epimerase	4.16302	2.68366e-10
CDIF27147_01738	asnB	4.15917	4.24762e-13
CDIF27147_02022	helicase	4.1515	1.46683e-07
CDIF27147_02232	pyrD 2	4.15052	1.89691e-08
CDIF27147_01774	transcriptional regulator	4.14613	2.93851e-08
CDIF27147_02827	peptidase	4.13935	1.39812e-20
CDIF27147_00724	peptidase	4.12958	4.93467e-12
CDIF27147_02190	argM	4.11908	0.0257313
CDIF27147_02105	acetyltransferase	4.11104	1.22943e-07
CDIF27147_03141	SH3 type 3 domain-containing protein	4.09744	1.02925e-13
CDIF27147_03087	ntpG	4.08973	1.02503e-16
CDIF27147_03085	ntpB	4.08954	3.39199e-14
CDIF27147_00623	sip2 2	4.07962	1.45771e-16
CDIF27147_01449	isochorismatase	4.06303	2.44991e-10
CDIF27147_00654	gapN	4.04535	2.36232e-07
CDIF27147_00492	transcriptional regulator	4.0396	1.75514e-14
CDIF27147_01893	amino acid ABC transporter substrate-binding protein	4.00763	1.16082e-09
CDIF27147_00964	ABC transporter permease	3.98917	3.48297e-10
CDIF27147_01207	asp	3.98078	3.61803e-08
CDIF27147_02239	peptidase	3.95998	4.34181e-09
CDIF27147_02241	iron-sulfur flavoprotein	3.95588	3.09228e-05
CDIF27147_00740	Pathogenicity locus	3.94466	0.00128805
CDIF27147_01894	amino acid ABC transporter permease	3.9348	5.67391e-15
CDIF27147_00743	cdd2	3.9295	0.000673632
CDIF27147_02391	asrC	3.9163	0.000392712
CDIF27147_01728	lipoprotein	3.91357	8.59509e-09
CDIF27147_01781	ABC transporter permease	3.90445	0.00135985
CDIF27147_03830	int-Tn	3.89332	2.1219e-05
CDIF27147_03161	phosphosugar isomerase	3.88517	7.87531e-06
CDIF27147_03088	ntpC	3.8824	9.29602e-21
CDIF27147_00537	beta-lactamase	3.88134	0.000642462
CDIF27147_02060	two-component response regulator	3.87619	5.58461e-13
CDIF27147_01577	hisG	3.8568	1.91995e-10
CDIF27147_03089	ntpE	3.85553	1.51169e-15
CDIF27147_03396	hslO	3.83327	2.49997e-08
CDIF27147_01984	IstB domain-containing protein ATP-binding protein	3.81457	0.0317439
CDIF27147_02426	membrane-spanning protein	3.80271	0.000269389
CDIF27147_03090	ntpK	3.79677	5.85898e-13
CDIF27147_03597	aminotransferase	3.76445	3.57971e-09
CDIF27147_01544	feoB2	3.7515	7.04043e-05
CDIF27147_02536	iorA	3.74942	2.52864e-07
CDIF27147_00244	spoIIC	3.74374	3.90723e-19
CDIF27147_02242	xanthine dehydrogenase	3.74302	1.66682e-09
CDIF27147_01666	thymidylate kinase	3.73229	3.09007e-07
CDIF27147_02608	sigma 54 modulation protein	3.73203	2.19434e-06
CDIF27147_02651	Xaa-Pro dipeptidase	3.72309	0.00244322
CDIF27147_02630	amino acid transporter	3.72161	1.11386e-06
CDIF27147_03162	malY	3.71844	0.00049262
CDIF27147_01895	amino acid ABC transporter ATP-binding protein	3.70455	1.48969e-13
CDIF27147_01576	hisZ	3.70263	1.053e-05
CDIF27147_02653	PTS system transporter subunit IIB	3.69732	0.000743867
CDIF27147_03218	ascB	3.69427	1.62039e-10
CDIF27147_01694	kdpA	3.6839	0.00486426
CDIF27147_01045	cell wall anchored protein	3.67597	2.54121e-07
CDIF27147_00489	SAM dependent methyltransferase	3.63912	3.45234e-13
CDIF27147_02238	D-hydantoinase	3.62277	1.8998e-06
CDIF27147_02392	asrB	3.60229	0.0026358
CDIF27147_02177	AraC family transcription regulator	3.59298	7.0824e-12
CDIF27147_01048	TIM-barrel fold family protein	3.5681	1.89379e-06
CDIF27147_00930	cell surface protein	3.56661	1.19664e-13
CDIF27147_00723	peptidase	3.53438	1.42381e-06
CDIF27147_01049	mnaA	3.53361	3.73759e-13
CDIF27147_02219	transcriptional regulator	3.53141	8.12668e-07
CDIF27147_02243	cutS	3.52883	5.22337e-05
CDIF27147_03759	sodium:solute symporter	3.5241	6.15828e-07
CDIF27147_03091	ntpI	3.49573	2.63629e-14
CDIF27147_00756	hypothetical protein	3.49553	3.40884e-05
CDIF27147_00752	acetyltransferase	3.48814	6.06797e-10
CDIF27147_02235	pucC2	3.48592	0.000900704
CDIF27147_03195	periplasmic protease	3.48024	6.2046e-05
CDIF27147_00581	sensor histidine kinase	3.47453	2.08042e-09
CDIF27147_03669	septum formation protein	3.46562	6.31947e-06
CDIF27147_02652	PTS system transporter subunit IIC	3.46046	9.67706e-06
CDIF27147_02058	pduU	3.45577	0.000779257
CDIF27147_03473	hypothetical protein	3.44156	6.89496e-17
CDIF27147_01287	competence protein	3.43408	5.30303e-11
CDIF27147_03534	ABC transporter ATP-binding protein	3.42263	1.03358e-05
CDIF27147_02404	signaling protein	3.41088	3.38853e-14
CDIF27147_01495	phage shock protein	3.4076	0.00135334
CDIF27147_03092	ATP synthase archaeal, H subunit	3.39743	1.64496e-11
CDIF27147_03046	hypothetical protein	3.38756	8.49557e-05
CDIF27147_02061	two-component sensor histidine kinase	3.37056	3.27796e-07
CDIF27147_01288	topA	3.35992	4.14134e-12
CDIF27147_02427	oxidoreductase	3.35794	2.20993e-11
CDIF27147_02844	ctfB	3.35203	0.0092119
CDIF27147_02236	xdhC	3.34934	0.0062822
CDIF27147_02604	metalloprotease	3.34881	2.1524e-14
CDIF27147_03267	enoate reductase	3.34193	6.6106e-05
CDIF27147_01117	dhaB1	3.33927	1.73295e-08
CDIF27147_03234	bglA1	3.33328	1.15213e-11
CDIF27147_01953	3-deoxy-7-phosphoheptulonate synthase	3.33251	5.56304e-16
CDIF27147_00732	cdu2	3.32921	3.27102e-06
CDIF27147_02820	murD	3.3288	8.94634e-12
CDIF27147_03472	hypothetical protein	3.31455	1.55816e-10
CDIF27147_03425	prdC	3.29605	4.0533e-09
CDIF27147_01134	coaE	3.28913	3.50835e-09
CDIF27147_00464	cbiN	3.28498	4.44384e-11
CDIF27147_00084	translation elongation factor	3.27138	8.93459e-07
CDIF27147_01118	dhaB2	3.26527	3.33896e-14
CDIF27147_03808	conjugative transposon replication initiation factor	3.26089	0.0486042
CDIF27147_01518	metQ	3.25194	6.02092e-15
CDIF27147_00696	phage-related replicative helicase	3.25005	3.51261e-13
CDIF27147_01406	allophanate hydrolase subunit 2	3.24764	7.93655e-08
CDIF27147_02376	GTP-binding protein	3.23333	1.50666e-12
CDIF27147_00463	cbiM	3.22119	7.00269e-14
CDIF27147_00611	copper amine oxidase domain-containing protein	3.21714	1.97156e-09
CDIF27147_02640	competence membrane protein	3.21415	0.00390739
CDIF27147_03816	conjugative transposon protein	3.1795	0.0210395
CDIF27147_03653	selenium-dependent molybdenum hydroxylase systemprotein	3.17743	4.94339e-07
CDIF27147_03834	potassium/proton antiporter	3.16239	6.17235e-12
CDIF27147_00960	ABC transporter ATP-binding protein	3.15357	1.19016e-08
CDIF27147_02079	aminotransferase	3.15217	9.02764e-05
CDIF27147_02444	sigma-54 interacting transcription antiterminator	3.14915	2.71933e-07
CDIF27147_01695	kdpB	3.13749	0.00175303
CDIF27147_01583	hisI	3.1365	8.65759e-07
CDIF27147_03238	C4-dicarboxylate anaerobic carrier	3.12876	7.04853e-06
CDIF27147_01587	sigV	3.12638	4.6329e-07
CDIF27147_03566	ABC transporter permease	3.11834	0.00112775
CDIF27147_02390	nirC	3.1176	0.00599465
CDIF27147_02675	AraC family transcription regulator	3.11147	6.29848e-11
CDIF27147_00253	DNA-binding protein	3.08466	1.58665e-13
CDIF27147_03567	ABC transporter ATP-binding protein	3.07292	0.00137611
CDIF27147_00426	hypothetical protein	3.06742	2.92084e-07
CDIF27147_03328	ABC transporter permease	3.06232	0.00542069
CDIF27147_01272	GTPase	3.06119	1.11473e-10
CDIF27147_02382	regulatory protein	3.05712	2.64774e-05
CDIF27147_03679	pth	3.05201	1.86198e-06
CDIF27147_00914	oxidative stress protein	3.04115	2.64355e-09
CDIF27147_03795	hypothetical protein	3.02656	0.0134067
CDIF27147_03641	acpS	3.00872	3.5696e-10
CDIF27147_02578	transcription antiterminator	0.332887	0.00262374
CDIF27147_01911	hypothetical protein	0.332145	0.0275168
CDIF27147_03305	CRISPR-associated helicase cas3	0.332029	4.6396e-05
CDIF27147_02764	carbon starvation	0.331527	1.62245e-07
CDIF27147_01745	tellurite resistance protein	0.330135	1.75222e-19
CDIF27147_02912	carbon-nitrogen hydrolase	0.329646	3.30519e-06
CDIF27147_00348	glucose-1-phosphate thymidylyltransferase	0.329612	2.99765e-06
CDIF27147_01865	cell surface-associated cysteine protease	0.328811	3.41604e-19
CDIF27147_00356	flgK	0.328081	0.00188086
CDIF27147_01697	cysM	0.327169	1.22744e-05
CDIF27147_02971	fibronectin type III domain protein	0.326466	4.67209e-06
CDIF27147_00616	penicillin-binding protein	0.326	1.06699e-11
CDIF27147_02025	conjugative transposon DNA recombination protein	0.325179	2.72564e-27
CDIF27147_01372	peptidyl-prolyl isomerase	0.324632	1.37168e-06
CDIF27147_03541	hypothetical protein	0.324492	0.00299269
CDIF27147_02690	recX	0.323849	1.52602e-05
CDIF27147_00360	fliS1	0.323651	0.00145238
CDIF27147_01725	permease	0.322843	8.85686e-06
CDIF27147_00359	csrA	0.322807	0.00239544
CDIF27147_02961	cwp84	0.322059	3.08991e-15
CDIF27147_01744	tellurium resistance protein	0.321583	6.35259e-17
CDIF27147_00349	dtdp-4-dehydrorhamnose 3,5-epimerase	0.320946	2.15164e-06
CDIF27147_03739	membrane protein	0.320762	1.5073e-18
CDIF27147_00367	glycosyl transferase group 2 family protein	0.320499	0.000184315
CDIF27147_03738	pantothenate kinase	0.319961	3.49801e-25
CDIF27147_00270	riboflavin transporter	0.31925	1.381e-15
CDIF27147_01605	hypothetical protein	0.317595	2.93104e-06
CDIF27147_00922	acetyltransferase	0.316657	2.27671e-11
CDIF27147_00606	methyl accpeting chemotaxis protein	0.316045	4.53402e-18
CDIF27147_00605	chemosensory protein	0.315234	1.8266e-10
CDIF27147_00358	flagellar assembly protein FliW	0.31489	0.00364855
CDIF27147_03307	hypothetical protein	0.312832	0.00276573
CDIF27147_00895	hypothetical protein	0.31271	0.000154109
CDIF27147_01274	branched chain amino acid transport system carrier protein	0.31195	3.7943e-13
CDIF27147_00597	hypothetical protein	0.310807	0.00150946
CDIF27147_03408	dapB2	0.309395	7.84696e-18
CDIF27147_03152	C GCAxxG C C family protein	0.309006	2.52313e-08
CDIF27147_02873	permease	0.308619	1.38676e-09
CDIF27147_02939	penicillin-binding protein repressor	0.307434	8.09689e-07
CDIF27147_00362	fliD	0.307218	0.00109491
CDIF27147_02887	surface protein	0.306726	1.20182e-08
CDIF27147_00431	rbsA	0.30624	2.666e-09
CDIF27147_00884	LacI family transcriptional regulator	0.30611	6.75495e-19
CDIF27147_00354	flgM	0.304345	0.0102559
CDIF27147_00603	cheD	0.30398	7.69347e-12
CDIF27147_02593	IclR family transcriptional regulator	0.303016	1.84598e-19
CDIF27147_01721	signaling protein	0.302682	0.00331641
CDIF27147_00302	cyclopropane-fatty-acyl-phospholipid synthase	0.302382	2.81749e-16
CDIF27147_03039	hypothetical protein	0.301978	0.00332082
CDIF27147_00510	sigma-54-dependent transcriptional regulator	0.301695	1.68895e-17
CDIF27147_01796	DNA alkylation repair enzyme	0.300515	0.00267966
CDIF27147_00233	ATP/GTP-binding protein	0.299615	4.32539e-11
CDIF27147_00409	NimC/NimA family protein	0.296992	3.49065e-06
CDIF27147_02673	transporter	0.295925	2.32488e-24
CDIF27147_03612	Putative amidase domain protein	0.29488	5.58035e-12
CDIF27147_01020	two component transcriptional regulator, winged helix family	0.294132	0.00251008
CDIF27147_02579	srlE 2	0.293283	2.38176e-05
CDIF27147_02616	ATP-dependent helicase	0.292285	3.40035e-05
CDIF27147_00989	opuCA	0.291755	1.09409e-14
CDIF27147_01556	ABC transporter ATP-binding protein	0.291082	1.18389e-21
CDIF27147_00430	rbsB	0.290895	1.76391e-08
CDIF27147_00364	fliC	0.290383	0.000963284
CDIF27147_02132	ABC transporter ATP-binding protein	0.290324	2.52966e-12
CDIF27147_03526	transcriptional regulator	0.289309	6.53674e-12
CDIF27147_01501	hydrolase	0.288613	8.91032e-09
CDIF27147_01432	sigma-54 dependent regulatory protein	0.288525	1.3235e-07
CDIF27147_00583	D-alanyl-D-alanine carboxypeptidase	0.287072	8.82597e-17
CDIF27147_02913	cytosine permease	0.286091	1.07856e-09
CDIF27147_02489	guaB	0.285589	3.27829e-31
CDIF27147_00990	opuCC	0.285585	4.17371e-10
CDIF27147_03309	CRISPR-associated protein cas5 family protein	0.285443	0.0102395
CDIF27147_02139	transcriptional regulator	0.284736	0.0217174
CDIF27147_02521	putative lipoprotein	0.283821	6.37762e-08
CDIF27147_00615	penicillin-binding protein repressor	0.281489	0.00214086
CDIF27147_02926	agrB	0.280653	8.40284e-18
CDIF27147_02694	membrane spanning protein	0.280119	3.8692e-10
CDIF27147_00366	glycosyl transferase group 2 family protein	0.279968	0.000281947
CDIF27147_00604	cheW	0.277974	9.18244e-09
CDIF27147_03112	CRISPR-associated protein Cas8a1/Cst1, subtype I-B/TNEAP	0.277666	5.46654e-09
CDIF27147_02580	srlA	0.276667	0.000211605
CDIF27147_00353	fliN 1	0.275217	0.00921602
CDIF27147_01352	transcriptional regulator	0.273322	0.000270158
CDIF27147_00601	cheB	0.272506	1.84393e-07
CDIF27147_00481	hypothetical protein	0.271794	1.36892e-18
CDIF27147_01104	LysR family transcriptional regulator	0.271171	3.57154e-12
CDIF27147_00285	peptide maturation system protein	0.269564	4.09409e-05
CDIF27147_00845	plfB	0.268802	2.86719e-09
CDIF27147_01500	hypothetical protein	0.268511	0.00618065
CDIF27147_01162	norV	0.268027	1.14783e-14
CDIF27147_02113	two-component system response regulator	0.265165	0.00772961
CDIF27147_01557	ABC transporter permease	0.265031	1.44351e-16
CDIF27147_03525	nitroreductase	0.264252	6.76378e-19
CDIF27147_02316	glutamyl-aminopeptidase	0.263587	1.42164e-20
CDIF27147_01555	ABC transporter permease	0.263465	2.7723e-28
CDIF27147_02617	CRISPR-associated protein, Cas5t family	0.263234	5.63061e-13
CDIF27147_02135	hypothetical protein	0.262895	4.3725e-17
CDIF27147_02886	hypothetical protein	0.261105	0.00187993
CDIF27147_03622	hypothetical protein	0.259141	4.70939e-08
CDIF27147_02133	ABC transporter substrate-binding protein	0.259068	8.1994e-25
CDIF27147_00505	hadB	0.25861	7.64586e-10
CDIF27147_02841	LysR family transcriptional regulator	0.257147	9.50248e-11
CDIF27147_02160	decarboxylase	0.256955	1.85666e-08
CDIF27147_02523	hypothetical protein	0.255973	5.38499e-08
CDIF27147_03527	protease	0.255647	2.67537e-24
CDIF27147_02516	aliphatic sulfonate ABC transporter ATP-binding protein	0.254351	9.82138e-11
CDIF27147_03528	AsnC family transcriptional regulator	0.25411	2.10542e-06
CDIF27147_03395	LmbE-like protein	0.253933	1.57649e-11
CDIF27147_01864	hgdC	0.252018	5.3152e-11
CDIF27147_02859	aminotransferase	0.250626	0.000128755
CDIF27147_02134	ABC transporter permease	0.248591	8.57788e-26
CDIF27147_00940	oppC	0.2484	4.94666e-30
CDIF27147_02519	hypothetical protein	0.247786	1.89393e-10
CDIF27147_03113	cas6 2	0.247745	9.8087e-08
CDIF27147_02515	alkylmercury lyase	0.246797	2.35678e-12
CDIF27147_01368	pyridoxine kinase	0.246671	6.54526e-22
CDIF27147_00504	hadI	0.245317	3.20472e-10
CDIF27147_00506	hadC	0.244216	1.40928e-12
CDIF27147_00602	cheC	0.243857	3.49182e-18
CDIF27147_01793	iunH	0.243817	2.87057e-20
CDIF27147_00953	hypothetical protein	0.243171	0.0245606
CDIF27147_00482	hypothetical protein	0.242637	8.16668e-17
CDIF27147_02517	ABC transporter permease	0.241362	2.94684e-11
CDIF27147_03203	glycosyl hydrolase	0.241325	1.91781e-21
CDIF27147_02483	xpt	0.240729	1.07552e-05
CDIF27147_02672	TetR family transcriptional regulator	0.23951	0.000657367
CDIF27147_00503	hadA	0.238272	2.10613e-11
CDIF27147_02462	hypothetical protein	0.237324	0.00014289
CDIF27147_03456	heptaprenyl diphosphate synthase component I	0.236822	1.59604e-16
CDIF27147_02695	aminotransferase	0.236663	1.19138e-28
CDIF27147_02649	thiamine biosynthesis protein	0.236593	1.82193e-08
CDIF27147_02704	sodium:dicarboxylate symporter family protein	0.234916	2.19859e-14
CDIF27147_00939	oppB	0.233828	5.37505e-23
CDIF27147_01078	crt2	0.233779	1.77084e-10
CDIF27147_02384	hypothetical protein	0.233592	0.00392855
CDIF27147_00350	dtdp-glucose 4,6-dehydratase	0.233541	1.42397e-07
CDIF27147_02618	CRISPR-associated autoregulator, Cst2 family	0.23188	4.77669e-20
CDIF27147_00352	hypothetical protein	0.231803	1.38872e-06
CDIF27147_03455	Spo0E like sporulation regulatory protein	0.231775	4.86636e-06
CDIF27147_01077	etfA2	0.23172	2.15321e-11
CDIF27147_01075	bcd2	0.231294	9.43288e-11
CDIF27147_00351	transglycosylase	0.227331	3.87291e-07
CDIF27147_01465	putative effector of murein hydrolase	0.225985	6.97378e-10
CDIF27147_03205	integral membrane protein	0.225897	1.32887e-09
CDIF27147_02941	cell surface protein	0.225893	5.22761e-29
CDIF27147_01794	integral membrane protein	0.224303	2.14312e-37
CDIF27147_00670	ParB-like nuclease domain protein	0.224205	4.95978e-20
CDIF27147_01863	2-hydroxyacyl-CoA dehydratase	0.222972	5.52543e-26
CDIF27147_01076	etfB2	0.221829	1.27196e-11
CDIF27147_02522	permease	0.220994	8.86697e-20
CDIF27147_03153	transporter	0.22023	3.8305e-26
CDIF27147_02647	ung	0.220069	1.33681e-31
CDIF27147_00974	GntR family transcriptional regulator	0.219906	2.55324e-33
CDIF27147_01464	lrgA family protein	0.217273	2.56352e-05
CDIF27147_03457	feoA3	0.217006	2.46247e-13
CDIF27147_02648	lipoprotein	0.214833	1.82544e-23
CDIF27147_02518	hypothetical protein	0.214153	5.30295e-18
CDIF27147_00234	ferredoxin	0.212963	1.3883e-18
CDIF27147_00237	subunit of oxidoreductase	0.212726	7.56307e-14
CDIF27147_02958	cell surface protein	0.212233	7.68462e-30
CDIF27147_02836	appF	0.212213	8.80048e-24
CDIF27147_00305	membrane-associated metalloprotease	0.21042	1.55102e-07
CDIF27147_02835	Na(+)/H(+) antiporter	0.210057	1.52027e-11
CDIF27147_00235	2-ketoisovalerate ferredoxin reductase	0.209957	2.96768e-13
CDIF27147_00669	putative phosphoadenosine phosphosulfate sulfotransferase	0.208698	4.15659e-15
CDIF27147_03003	transcriptional regulator	0.207177	2.70933e-07
CDIF27147_00574	phosphoribosylaminoimidazole-succinocarboxamide synthase	0.205518	3.84138e-27
CDIF27147_01080	thlA1	0.204954	1.23082e-09
CDIF27147_00236	subunit of oxidoreductase	0.203585	2.3256e-18
CDIF27147_00587	hypothetical protein	0.203032	8.16817e-27
CDIF27147_01506	hypothetical protein	0.199256	9.53686e-15
CDIF27147_00507	acdB	0.199148	8.60467e-15
CDIF27147_02520	sulfonate ABC transportersolute-binding lipoprotein	0.198793	3.70519e-16
CDIF27147_01507	ssuC	0.198408	1.32507e-17
CDIF27147_02671	D-alanyl-D-alanine carboxypeptidase	0.196716	8.5236e-14
CDIF27147_01795	radical SAM superfamily protein	0.194961	1.42193e-05
CDIF27147_00509	etfA1	0.193037	7.08031e-20
CDIF27147_00508	etfB1	0.192529	3.90199e-17
CDIF27147_03114	putative transcriptional regulator	0.192505	0.000159564
CDIF27147_01508	ssuB	0.1914	2.6941e-29
CDIF27147_00748	regulatory protein	0.191204	8.3071e-06
CDIF27147_02893	polysaccharide deacetylase	0.187224	9.52484e-42
CDIF27147_01250	hypothetical protein	0.186549	6.81636e-23
CDIF27147_02620	cas6 1	0.18311	1.88777e-32
CDIF27147_02494	hypothetical protein	0.18129	4.9211e-13
CDIF27147_01550	polysaccharide deacetylase	0.179775	1.52883e-45
CDIF27147_02837	appD	0.178866	8.36298e-21
CDIF27147_02339	peptidase	0.178404	5.77527e-28
CDIF27147_00284	radical SAM family protein	0.178277	1.88711e-33
CDIF27147_03458	feoB3	0.177973	3.10413e-15
CDIF27147_02840	appC	0.177828	1.7193e-23
CDIF27147_00584	transcription antiterminator	0.175056	1.51286e-16
CDIF27147_00519	cell surface protein	0.173981	1.2013e-12
CDIF27147_00207	aspC	0.173134	9.81967e-10
CDIF27147_01822	RelA/SpoT domain-containing protein	0.170562	1.02964e-07
CDIF27147_03068	fhuG	0.168405	8.21923e-09
CDIF27147_02495	abfD	0.16771	1.1934e-16
CDIF27147_02340	amino-acid ABC transporter substrate-binding protein	0.166805	8.88282e-22
CDIF27147_00290	amidohydrolase/peptidase	0.165755	8.78832e-10
CDIF27147_01538	panC	0.164074	2.19937e-21
CDIF27147_03204	hypothetical protein	0.163537	6.18386e-19
CDIF27147_01539	panB	0.159665	4.61012e-29
CDIF27147_01079	hbd	0.158856	2.56266e-33
CDIF27147_02619	hypothetical protein	0.158848	8.84781e-10
CDIF27147_00502	ldhA	0.158156	2.83332e-18
CDIF27147_02838	appA	0.156681	1.3046e-18
CDIF27147_00981	iron-dependent hydrogenase	0.155856	1.39686e-19
CDIF27147_02492	abfH	0.154874	7.27396e-24
CDIF27147_02493	abfT	0.154537	7.90141e-22
CDIF27147_00650	two-component sensor histidine kinase	0.150608	0.000693844
CDIF27147_02774	peptidase	0.142859	5.63846e-78
CDIF27147_02839	appB	0.141233	2.32918e-42
CDIF27147_00916	putative membrane protein	0.14004	3.21803e-10
CDIF27147_02315	putative integral membrane protein	0.139987	5.10838e-34
CDIF27147_01195	glutamine amidotransferase	0.13991	0.030618
CDIF27147_01540	NADP oxidoreductase, coenzyme F420-dependent	0.13761	1.70259e-06
CDIF27147_02163	hypothetical protein	0.13328	7.67663e-24
CDIF27147_02773	amino acid permease	0.12173	4.80686e-63
CDIF27147_03169	proton-dependent oligopeptide transporter	0.116834	7.43055e-23
CDIF27147_02499	LysR family transcriptional regulator	0.115135	5.79852e-06
CDIF27147_02343	amino-acid ABC transporter substrate-binding protein	0.111982	2.71415e-29
CDIF27147_02031	alkyl hydroperoxide reductase	0.107806	4.69051e-25
CDIF27147_01859	ferrous iron transport protein A	0.106739	8.26987e-17
CDIF27147_00980	iron-dependent hydrogenase	0.10238	1.88339e-60
CDIF27147_02341	amino-acid ABC transporter permease	0.101458	6.69576e-48
CDIF27147_03069	fhuB	0.101409	2.40398e-14
CDIF27147_00582	hemagglutinin/adhesin	0.100084	7.35111e-48
CDIF27147_02496	sucD	0.0995904	5.79473e-30
CDIF27147_01769	hypothetical protein	0.0974296	1.35691e-39
CDIF27147_00283	lantibiotic ABC transporter ATP-binding protein	0.0920365	3.3715e-47
CDIF27147_00888	crt1	0.0903169	0.042814
CDIF27147_03884	amino acid aminotransferase	0.08842	8.38287e-59
CDIF27147_02497	cat1	0.0857787	7.78988e-47
CDIF27147_02342	amino-acid ABC transporter permease	0.0833729	3.05059e-76
CDIF27147_02498	putative transporter	0.0765866	6.3134e-42
CDIF27147_00304	gluD	0.0748702	6.05766e-48
CDIF27147_02424	protein export chaperone	0.0638818	2.02985e-106
CDIF27147_02336	Na+/H+-dicarboxylate symporter	0.0607799	4.95973e-47
CDIF27147_03120	ABC transporter substrate-binding protein	0.0590787	1.59531e-35
CDIF27147_02337	Sodium:dicarboxylate symporter	0.0556009	1.50287e-74
CDIF27147_01451	hypothetical protein	0.0510045	4.23337e-15
CDIF27147_01811	ribD	0.0479126	4.29382e-68
CDIF27147_02169	fldX	0.0440377	1.88927e-18
CDIF27147_00617	hypothetical protein	0.0413795	1.14007e-91
CDIF27147_03070	fhuD	0.0411887	7.75033e-18
CDIF27147_02271	two-component system response regulator	0.0359005	1.30129e-55
CDIF27147_02270	two-component sensor histidine kinase	0.0356837	3.04144e-40
CDIF27147_03123	hypothetical protein	0.0349057	1.47641e-89
CDIF27147_03122	ABC transporter permease	0.0324057	1.05482e-64
CDIF27147_03121	ABC transporter ATP-binding protein	0.0272241	5.03483e-74
CDIF27147_03097	adhE 2	0.0241477	2.3595e-53
CDIF27147_01810	ribB	0.0228048	8.86688e-76
CDIF27147_01510	hypothetical protein	0.021746	2.81444e-19
CDIF27147_03230	treA	0.0187672	6.53027e-105
CDIF27147_01886	hypothetical protein	0.017984	1.77152e-153
CDIF27147_01756	iron compound ABC transporter substrate-binding protein	0.0151374	9.71447e-47
CDIF27147_01502	ferrous iron transport protein	0.0149524	9.85129e-41
CDIF27147_01503	feoA1	0.0139456	2.10877e-09
CDIF27147_01808	ribH	0.0122238	4.61229e-45
CDIF27147_01809	ribA	0.0106632	1.15994e-73
CDIF27147_01505	Virus attachment protein p12 family protein	0.00965499	8.77807e-29
CDIF27147_03227	cellobiose-phosphate degrading protein	0.00928801	1.31015e-156
CDIF27147_01504	feoB1	0.00928531	1.08943e-24
CDIF27147_03228	PTS system transporter subunit IIABC	0.00877553	2.13756e-66
CDIF27147_01755	iron compound ABC transporter ATP-binding protein	0.00850619	3.24278e-69
CDIF27147_01753	iron compound ABC transporter permease	0.00686817	2.35994e-66
CDIF27147_02664	ABC transporter substrate-binding protein	0.00477296	1.48319e-62
CDIF27147_00665	cation transporting ATPase	0.00434466	2.36029e-134
CDIF27147_01754	iron compound ABC transporter permease	0.00356432	8.36423e-56
CDIF27147_00666	hypothetical protein	0.00192255	1.14217e-74
