# Supplementary material for: Deciphering strain differences in codY regulation of Clostridioides difficiles sporulation
Source: Microbiol Spectr. 2025 Nov 17;14(1):e01706-25. doi: 10.1128/spectrum.01706-25 (PMC12772354; doi:10.1128/spectrum.01706-25)
Supplement: Table S3 — Differentially expressed genes with predicted CodY boxes in 630 codY and UK1 codY. [file spectrum.01706-25-s0004.xlsx]

## Sheet: Sheet1
Table S3. Differentially expressed genes with predicted CodY boxes in 630 codY and UK1 codY
UK1						630
Genetic Region	Genomic Coordinates	Predicted CodY Box	Predicted CodY Target	CodY Box Location(s)a	∆codY/WT	Genetic Region	Genomic Coordinates	Predicted CodY Box	Predicted CodY Target	CodY Box Location(s)a	∆codY/WT	Gene name(s)	Putative Function
CDIF27147_00084	43716-45644	TGTTATCTAAAAATT ATTTTCCATAATATT AATGTTGAGAAATGT AATTCTCTAAAAACA AATTTACAGAAGAAA AGTTTGCAGAAAAAA	CDIF27147_00084	P,I	3.27	CD00220	38540-40468	TGTTATCTAAAAATT ATTTTCCATAATATT AATGTTGAGAAATGT AATTCTCTAAAAACA AATTTACAGAAGAAA AGTTTGCAGAAAAAA	CD00220	P, I	0.87		Translation
CDIF27147_00105-00106	72854-74726	ATTTATCTAAAAATT	CDIF27147_00106	I	5.35-7.54	CD00430-00440	67656-69513	ATTTATCTAAAAATT	CD00440	I	3.06-6.99		Carbohydrate metabolism
CDIF27147_00107	74898-75548	AATTTTTAGAATTTT	CDIF27147_00107	P	7.38	CD00450	69685-70335	AATTTTTAGAATTTT	CD00450	P	3.01		Carbohydrate metabolism
CDIF27147_00115	83914-84069	AATTTTAGAAAAATT	CDIF27147_00115	I	15.5	CD00511	78699-78854	AATTTTAGAAAAATT	CD00511	I	0.89		Unknown
CDIF27147_00181	132257-133009	AATATTAAAAAAATT	CDIF27147_00181	P	65.6	CD01060	123166-123870	AATATTAAAAAAATT	CD01060	P	0.61	cwlD	Germination
CDIF27147_00207	145258-146442	AATTTTTAGAAGAAT	CDIF27147_00207	I	0.17	CD01070	136463-137647	AATTTTTAGAAGAAT	CD01070	I	2.46	aspC	Amino acid metabolism
CDIF27147_00233	167122-167799	AAGTTTCTGAAAAAT	CDIF27147_00233	I	0.3	CD01140	158247-158924	AAGTTTCTGAAAAAT	CD01140	I	0.71		Unknown
CDIF27147_00249	182347-182856	AATTTTGTCAATATT TATTTTTTTAAAATT AATTTACTCAAAATA	CDIF27147_00249	P	22.4	CD01290	173449-173976	AATTTTGTCAATATT TATTTTTTTAAAATT AATTTACTCAAAATA	CD01290	P	0.66		Sporulation
CDIF27147_00252	184794-185891	AATCTTAATAAACTT	CDIF27147_00252	P	267.7	CD01310	175896-176993	AATCTTAATAAACTT	CD01310	P	0.42		Unknown
CDIF27147_00253-00254	186155-189159	AAGATTCGGAAAAAT	CDIF27147_00253	I	3.08-2.15	CD01320-01330	177257-180261	AAGATTCGGAAAAAT	CD01320	I	0.90-1.76		Transcription
CDIF27147_00270	205872-206477	AATTATTAAAAAATT	CDIF27147_00270	P	0.32	CD01470	197001-197579	AATTATTAAAAAATT	CD01470	P	0.12		Transporter
CDIF27147_00271	206806-207846	ATTTATCAAAAAATG AATATTTAGACAAAT AATATATTGAAAATA	CDIF27147_00271	P,I	6.05	CD01480	197908-198948	ATTTATCAAAAAATG AATATTTAGACAAAT AATATATTGAAAATA	CD01480	P,I	0.35		Unknown
CDIF27147_00282	219978-220691	AATTATGTTAAAATT AATATAGTGAAAATT AATTTTATAAAATTT AATTTGAGGTAAATT	CDIF27147_00282	P,I	0.45	CD01600	211074-211787	AATTATGTTAAAATT AATATAGTGAAAATT AATTTTATAAAATTT AATTTGAGGTAAATT	CD01600	P,I	7.98		Transcriptional regulator
CDIF27147_00283-00286	220964-225545	AATTTGAGGTAAATT AATATCCAGAATATT AAATATAGGAAAATT AATTTTAATAAAAAT AATGTTCTAAAAATA	CDIF27147_00283-00286	P,I	0.09-0.32	CD01610-01631	212060-217674	AATTTGAGGTAAATT AATATCCAGAATATT AAATATAGGAAAATT AATTTTAATAAAAAT AATGTTCTAAAAATA	CD01610-01640	P,I	0.85-6.98		Transporter
CDIF27147_00289-00290	226708-229314	TTTTTACTGAAAATT	CDIF27147_00289-00290	P	0.17-0.80	CD01650-01660	217806-220412	TTTTTACTGAAAATT	CD01650-01660	P	0.48-1.04		Amino acid transporter
CDIF27147_00302	243282-244469	AATCTTCCAAAGATT	CDIF27147_00302	I	0.3	CD01770	234379-235566	AATCTTCCAAAGATT	CD01770	I	0.56	cfa	Fatty acids synthesis
CDIF27147_00314	257004-258035	AAGTTTCAGGAATTT	CDIF27147_00314	I	6.04	CD01900	248042-249073	AAGTTTCAGGAATTT	CD01900	I	1.47		Unknown
Not present in UK1	-	-	-	-	-	CD02110-02120	274956-277762	AATTTGATGAAAATA GATTTTCGGAAAAAT	CD02110-02120	I	2.08-3.89	licC	Metabolism
CDIF27147_00336-00337	284465-284979	AATATTCAAATAATT AACTTTAGGAAAAAT AATTTTTTGAAAAAA	CDIF27147_00336-00337	P	16.5-18.3	CD02130-02140	277986-278500	AATATTCAAATAATT AACTTTAAGAAAAAT AATTTTTTGAAAAAA	CD02130-02140	P	1.43-1.77		Sporulation
CDIF27147_00347-00350	297525-301002	ATTTTCCTGAAAAAT	CDIF27147_00350	I	0.23-0.59	Not Present in 630	-	-	-	-	-	rfbBCAD	Cell surface
CDIF27147_00351-00353	301041-302484	AATTTTCTGACAAAT	CDIF27147_00352-00353	I	0.23-0.28	CD02260-02280	293002-294445	AGTTTTCTGACAGCT	CD02270-02280	I	1.57-4.41	fliN	Motility
CDIF27147_00354-00368	302636-317100	AATATTCTGGAAGTT	CDIF27147_00354-00368	I	0.28-0.61	CD02290-02380	294596-300841	AATATTCTGGAAGTT	CD02370-02380	I	1.89-4.13	flg, fln, csrA	Motility
Not present in UK1	-	-	-	-	-	CD02410-02440	304766-305368	ATTTTTTTTAAAATT TATATTCTAAAAATT GATTTTCTGATAATG	CD02410-02440	P,I	4.31-8.55		Motility
CDIF27147_00374-00397	321873-341421	AACTTTTAGAAAATA AAGTTTATGAAAATT AATTTTGAGAAAAAT	CDIF27147_00382- 00397	I	0.39-0.95	CD02450-02630	309272-325801, 328398-328820	AACTTTTGGAAGATA AAGTTTATGAAAATT AATTTTGAGAAAAAT	CD02670	I	1.21-4.13,	flg, fli, mot, flh	Motility
CDIF27147_00398-00402	341632-345903	AATTTTGTAAAAAAT AATTTTTTGATAATG TATTTGTAGAAAATT AATATTAGGAATATT	CDIF27147_00399-00402	I	0.80-1.01	CD02680-02720	329031-333302	AATTTTGTAAAAAAT AATTTTTTGATAATG TATTTGTAGAAAATT AATATTAGGAATATT	CD02720	I	1.46-3.29	flg, fli	Motility
CDIF27147_00420	361966-363273	AAATTTAGGAATATT	CDIF27147_00420	I	1.25	CD02910	350785-352092	AAATTTAGGAATATT	CD02910	I	10.8		Peptidase
CDIF27147_00431-00432	373416-375909	AACTTCTGGAAAATT	CDIF27147_00431-00432	I	0.31-0.37	CD03010-03020	362100-364593	AACTTCTGGAAAATT	CD03010-03020	I	0.93-1.08	rbsAC	Metabolism
CDIF27147_00475	418389-421031	AATTTTAGTAAAAGT AATATTCAGAAAAAA	CDIF27147_00475	P	90.2	CD03340	404609-407251	AATTTTAGTAAAAGT AATATTCAGAAAAAA	CD03340	P	24.1	adhE	Metabolism
CDIF27147_00476-00478	421391-425027	CATTTTAGAAAAATT	CDIF27147_00478	P	1.30-3.28	CD03350-03370	407612-411244	CATTTTAAAAAAATT	CD03370	P	0.59-8.06		Unknown
CDIF27147_00481-00482	427086-432587	AAATATCTGAAAAAA AATTTACTAAAAACT AAGTTTATGAAAAAT GATTTTATGCAAATT	CDIF27147_00481-00482	I	0.24-0.27	CD03400-03410	413328-418844	AATTATCTGAAAAAA AATTTACTAAAAACT AAGTTTATGAAAAAT GATTTTATGCAAATT	CD03400-03410	I	1.43-1.62		Unknown
CDIF27147_00488-00489	436613-438748	GATATTCAGAAATTA AATTTTAAGGAAAAA	CDIF27147_00488-00489	I	3.64-4.82	CD03470-03480	422833-423795	GATATTCAGAAATTA AATTTTAAGGAAAAA	CD03470-03480	I	0.94		Unknown
CDIF27147_00492	440208-440759	CACTTTCACAAAATT AAATTTCAGAAAACT TAATCGCTGAAAATT	CDIF27147_00492	P	4.04	CD03520	426451-427002	CATTTTCACAAAATT AAATTTCAGAAAACT TAATTGCTGAAAATT	CD03520	P,I	5.97		Transcriptional regulator
CDIF27147_00493	440845-441777	TAATTACAGAATATT CATTTTGAGAAATCT	CDIF27147_00493	I	4.65	CD03530	427088- 428020	TAATTACAGAATATT CATTTTGAGAAATCT	CD03530	I	7.48		Unknown
Not present in UK1	-	-	-	-		CD03790-CD03810	448992-450472	AATATACGGAACATT	CD03790-03810	I	0.34-0.60		Conjugative transposon
CDIF27147_00495-00497	442942-447133	TAGTATCAGAAAATT	CDIF27147_00495-00497	P	1.57-1.69	CD03880-03900	457410-461601	TAGTATCAGAAAATT	CD03880-03900	P	3.06-3.24	bglFAG	Metabolism
CDIF27147_00499	447699-449282	ACACTTCAGAAAATT	CDIF27147_00499	I	7.68	CD03910	462184-463767	ACACTTCAGAAAATT	CD03910	I	0.98	asnB	Amino acid metabolism
CDIF27147_00503-00506	452534-456940	AGTTTTAGAAAAATT ATTTATCTGAAAATG	CDIF27147_00504-00506	I	0.24-0.26	CD03950-03980	467033-471439	AGTTTTAGAAAAATT ATTTATCTGAAAATG	CD03960-03980	I	0.52-0.61	hadAIBC	Amino acid metabolism
Not present in UK1	-	-	-	-	-	CD04090-04120	480966-484856	AAATTTCATAAAAAT	CD04090-04120	P	0.33-1.11		Conjugative transposon
Not present in UK1	-	-	-	-	-	CD04230	496122- 504845	AATTTTCAAAGACTT AAATTACAGAAAAAT AAATTTCTAAAAATG AATATGCTGAAAATC	CD04230	I	0.32		DNA Replication
Not present in UK1	-	-	-	-	-	CD04352	517828- 517974	TACTTTCAGAACATT	CD04352	I	0.27		Conjugative transposon
CDIF27147_00519	469841-471001	AATATTATAAAATTT	CDIF27147_00519	P	0.17	CD04400	521848- 523008	AATATTATAAAATTT	CD04400	P	0.63	cwp27	Cell surface
CDIF27147_00524-00545	476990-478721	AATTTAGAGAAAAGT	CDIF27147_00524	I	6.40-8.93	CD04430-04440	527157-528888	AATTTAGAGAAAAGT	CD04440	I	0.41-0.80	ortAB	Amino acid metabolism
CDIF27147_00526-00530	478799-485280	AAAATTCGGAAAATT	CDIF27147_00526-00530	P	10.05-23.88	CD04450-04490	528966- 535447	AAAATTCAGAAAATT	CD04450-04490	P	0.93-1.34	oraSE, orr	Amino acid metabolism
CDIF27147_00566-00567	522701-525840	AGATTTGTGAAAATA AATTTTGAAAATAGT AATATTTTAAAAATC ATCTTTCTCACAATT AAGTTTCAAGAAATA AACTTACTAAAAATC	CDIF27147_00566	I	1.12-6.02	CD04830-04840	571851- 574990	AGATTTGTGAAAATA AATTTTGAAAATAGT AATATTTTAAAAATC ATCTTTCTCACAATT AAGTTTCAAGAAATA AACTCACTAAAAATC	CD04830	I	1.38-1.45		Transporter
CDIF27147_00574	531175-531855	ATTGTTCGGAAATTT	CDIF27147_00574	P	0.21	CD04890	579471- 580151	ATTGTTCGGAAATTT	CD04890	P	0.49		Amino acid metabolism
CDIF27147_00582	538822-542334	AATTTTATAAAAAGA	CDIF27147_00582	I	0.1	CD05140	607561- 612429	AATTTAATAAAAAAT AATCTTTACAAAAGT AATTTTATAAAAAGA	CD05140	P,I	0.13	cwpV	Cell surface
CDIF27147_00584	544062-546896	AATATGCAGAAAATG AATTTTCTATAAATA AAAGTTCTGAAAATA AATTATGTGAAAATA	CDIF27147_00584	I	0.18	CD05160	614211- 617045	AATATGCAGAAAATG AATTTTCTATAAATA AAAGTTCTGAAAATA AATTATGTGAAAATA	CD05160	I	1.1		Transcription antiterminator
CDIF27147_00596-00598	563098-564891	ACTTTTCTTTAAATT ACATTTCTGAAACTT AATTTTCGAGAAATA AATTTAAAGAAAAGT	CDIF27147_00596-00597	P,I	0.31-0.35	CD05280-05300	632929-635577	ACTTTTCTTTAAATT ACATTTCTGAAACTT AATTTTCGAGAAATA AATTTAAAGAAAAGT	CD05280-05300	P,I	13.8-26.3		Amidohydrolase, Membrane
CDIF27147_00601-00604	568998-571086	AATATTCGGATTATT	CDIF27147_0604	I	0.24-0.30	CD05330-05360	638828-640915	AATATTCGGATTATT	CD05360	I	0.87-1.48	che	Chemotaxis
CDIF27147_00605-00606	571222-573910	AATTTTAAAAGAATT	CDIF27147_00606	I	0.31-0.32	CD05370-05380	641051- 643739	AATTTTAAAAGAATT	CD05370-05380	I	0.98-1.26	che	Chemotaxis
CDIF27147_00611	578303-579166	AATTTTCAATAAATA	CDIF27147_00611	I	3.21	CD05430	648088- 648951	AATTTTCAATAAATA	CD05430	I	1.95		Unknown
CDIF27147_00615-00616	582370-584122	AATTGTTGAAAAATT AATATTATGAAATTT	CDIF27147_00615-00616	I	0.28-0.33	CD05470-05480	652155-653907	AATTGTTGAAAAATT AATATTATGAAATTT	CD05470-05480	I	1.30-1.67	blaX,CDD	Antibiotic resistance
CDIF27147_00618	585941-586597	AACATTCTGAAAAAT AATATAACGAAAATT AAGTTAAAGAAAATT	CDIF27147_00618	P	8.64	CD05500	655805- 656461	AATATTCTGAAAAAT AATATAACGAAAATT AAGTTAAAGAAAATT	CD05500	P	1.08		Unknown
CDIF27147_00620	588583-589299	TACTTTTAGAAAATT ACTTTACTGAAAAGT	CDIF27147_00620	I	62.2	CD05520	658485- 659201	TACTTTTAGAAAATT ACTTTACTGAAAAGT	CD05520	I	1.2	sleB	Germination
CDIF27147_00621	589378-590688	AATTTTTAGAAGATA	CDIF27147_00621	I	4.93	CD05530	659280- 660590	AATTTTTAGAAGATA	CD05530	I	0.53		Translation
CDIF27147_00632	601955-604192	ATCTTTCTGAGAATT	CDIF27147_00632	I	22.8	CD05640	671875- 674112	ATCTTTCTGAGAATT	CD05640	I	0.71		Protease
CDIF27147_00643 (partial)	615991-616419	CATTTTCATAAAAAT	CDIF27147_00643	P	5.93	CD05750	686149-687240	CATTTTCATAAAAAT	CD05750	P	0.94		Unknown
CDIF27147_00651	623702-624271	AATATTAAGAAAATA AACTTTATAAAAATT AATTTTCACTAATTT	CDIF27147_00651	P,I	13.3	CD05770	689963- 690532	AATATTAAGAAAATA AACTTTATAAAAATT AATTTTCTCTAATTT	CD05770	P,I	20.8		Unknown
CDIF27147_00657-00658	632159-632891	AATTTTCTTAATATT	CDIF27147_00657-00658	P	9.18	Not Present in 630	-	-	-	-	-		Signaling
CDIF27147_00663-00664	636476-643824	AATTATGTGAAAATT AATTTACACAAAAAT	CDIF27147_00664	I	1.77-1.77	CD05890-05900	705775-713495	AATTTAGTGAAAATG AATTATGCGAAAATT AATTTACACAAAAAT	CD05890-05900	P,I	3.18-3.28		Unknown
CDIF27147_00665	644049-646148	AATTTTGTTAAAAGT	CDIF27147_00665	I	0.004	CD05910	713720- 715819	AATTTTGTTAAAAGT	CD05910	I	0.004		Metal transporter
CDIF27147_00671-00672	651182-651666	AAAATTCTAAAAATT	CDIF27147_00671-00672	P	6.02-6.05	CD05960- 05970	720829- 721313	AAAATTCTAAAAATT	CD05960- 05970	P	0.48-0.80	cotF	Sporulation
CDIF27147_00692	674529-674759	AATTATATGGAAATT	CDIF27147_00692	I	18.4	CD06200	743235- 743465	AATTATATGGAAATT	CD06200	I	1.43		Unknown
CDIF27147_00693	675451-675672	AATTTTATGGAAGT AAATTTAATAAAATT AACTTTAATAAAATT	CDIF27147_00693	P,I	13.9	CD06220-062230	744283- 744504	AATTTTATGGAAGT AAATTTAATAAAATT AACTTTAATAAAATT	CD06220	P,I	2.14		Unknown
CDIF27147_00694	676252-676509	AATTTTATTAAATTT AATTTTATTAAAGTT	CDIF27147_00694	P	9.46	CD06230-06240	745084- 745341	AATTTTATTAAATTT AATTTTATTAAAGTT	CD06240	P,I	0.6		Transcription regulator
CDIF27147_00723-00725	704986-710230	AATATACTTTAAATT AACCTTTATAAAATT AGTTTGAAAAAAATT AAATATCTGTATATT AATTATATCAAAATC GATTTTATGGAATTT AATTTACAGATACTG AAAGTTCAGATATTT AGATTTATGAAGATT AATTTGCAGAACTAT CATTACCTGAAAAAT AAATATGTGAAAAAT AACTTTCAGAGATTA	CDIF27147_00723-00725	P,I	2.10-4.13	CD06490-06510	771590- 776777	AATATACTTTAAATT AACCTTTATAAAATT AGTTTGAAAAAAATT AATTATATCAAAATC GATTTTATGGAATTT AATTTACAGATACTG AAAGTTCAGATATTT AGATTTATGAAGATT AATTTGCAGAACTAT CATTACCTGAAAAAT AAATATGTGAAAAAT AACTTTCAGAGATTA	CD06490-06510	P,I	1.01-1.10		Peptidases
CDIF27147_00734-00738	720096-737563	AATGTTGTCAAAATT AATTTGATGAAAATA AATTTTTAAATAAAT AAGTTACAGAAAATA ACTTTTCTCAAAATA AATTCCCAGAAAATA TATTTTCTAAAAATC AATTTTTTCAAAATA GATTTTGTGAAAAAT AAGTTTCTGGAAATT	CDIF27147_00734-00738	P,I	49.0-259.4	CD06590-06630	786521-803975	AATGTTGTCAAAATT AATTTGATGAAAATA AATTTTCAAATAAAT AAATTACACAGAATA AATTCCCAGAAAATA TATTTTCTAAAAATC AATTTTTTCAAAATA GATTTTGTGAAAAAT AAGTTTCTGGAAATT	CD06590-06630	P,I	5.02-436.3	tcdRBEA	Toxin
CDIF27147_00739	737898-738458	TATTTTAGGAAAATA	CDIF27147_00739	P	33.2	CD06640	804310- 805008	TATTTTCCTAAAATA	CD06640	P	5.81	tcdC	Toxin
CDIF27147_00740	738995-739240	TATTTTCCTAAAATA	CDIF27147_00740	P	3.94	CD06641	805434- 805679	TATTTTCCTAAAATA	CD06641	P	0.88		Unknown
CDIF27147_00743-00745	740760-743193	TATTTTCTGAAATTG	CDIF27147_00743	I	0.90-3.93	CD06650-06670	807044- 809468	TATTTTCTGAAATTG	CD06650	I	1.24-1.98	cdd234	Transporter
CDIF27147_00748	747102-747491	ATATTTCATAAAATT	CDIF27147_00748	P	0.19	CD06700	813559- 813948	ATATTTCATAAAATT	CD06700	P	0.33	blaI	Transcriptional regulator
CDIF27147_00757	756494-758134	ACTTAACTGAAAATT	CDIF27147_00757	I	24	Not Present in 630							Amino acid metabolism
CDIF27147_00771	773633-775537	AATCTGGAGAAAATT	CDIF27147_00771	I	11.9	CD06900	836028- 837932	AATCTGGAGAAAATT	CD06900	I	0.35		Signaling
CDIF27147_00772	775925-776704	AATTATAAGAAGATT	CDIF27147_00772	I	10.3	CD06910	838776- 839555	AGTTATAAGAAGATT	CD06910	I	0.43		Metabolism
CDIF27147_00777	780482-782224	AATTTTCTTAACATG	CDIF27147_00777	P	26.2	CD06950	843551- 845293	AATTTTCTTAACATG	CD06950	P	0.56		Peptidase
CDIF27147_00823	838618-839130	TATTTTTAGAATATT AATATTCAGTAAAAT	CDIF27147_00823	P	5.09	CD07390	901618- 902130	TATTTTTAGAATATT AATATTCAGTAAAAT	CD07390	P	0.53		Unknown
CDIF27147_00824	839958-841055	TATATCCAGAAGATT AATGTTCTGCTATTT ATTTTACAAAATATT ACATTTTAGAAAAAT TATTTTTTGAATATA	CDIF27147_00824	P,I	12.7	CD07400	902546- 903643	TATATCCAGAAGATT AATGTTCTGCTATTT ATTTTACAAAATATT ACATTTTAGAAAAAT TATTTTTTGAATATA	CD07400	P,I	5.88		Metabolism
CDIF27147_00825-00826	841348-844030	AAATTGCAGAAAATC AGTTTTTGGAAAATT	CDIF27147_00825-00826	I	7.20-20.3	CD07410-07420	903936- 906618	AAATTGCAGAAAATC AGTTTTTGGAAAATT	CD07410-07420	I	3.87-8.03	glpK1	Metabolism
CDIF27147_00857-00859	882145-883709	AATTTTGAAAATATT AATTTTCGGCAATAT	CDIF27147_00857	I	7.15-7.66	CD07700- 07720	942519- 944083	AATTTTGAAAATATT AATTTTCGGCAATAT	CD07700- 07720	I	0.13-0.22	spoIIA	Sporulation
CDIF27147_00860	883989-884426	TATTTTTTTAAAATT	CDIF27147_00860	P	53.3	CD07730	944363- 944800	TATTTTTTTAAAATT	CD07730	P	0.08	spoVAC	Sporulation
CDIF27147_00870	895405-896103	AATATTCTGTACATT AATATTATAAAAATT	CDIF27147_00870	P	8.37	CD07820	954571- 955269	AATATTCTGTACATT AATATTATAAAAATT	CD07820	P	0.86	yunB	Sporulation
CDIF27147_00871	896315-897322	AATTTACAAAAAAAT ATTTTTATGAAAACT	CDIF27147_00871	P,I	7.37	CD07830	955481-956488	AATTTACAAAAAAAT ATTTTTATGAAAACT	CD07830	P,I	0.72	spoIVB2	Sporulation
CDIF27147_00880-0881	904971-905734	AAGTTTCTTAGAATT	CDIF27147_00880-0881	I	71.1-138.3	CD07920-07930	964179- 964942	AAGTTTCTTAGAATT	CD07920-07930	I	0.22-0.78		Unknown
CDIF27147_00884	907638-908642	AATTTACTTTAAATT	CDIF27147_00884	I	0.31	CD07960	966845-967849	AATTTACTTTAAATT	CD07960	I	0.9		Transcriptional regulator
CDIF27147_00888-00889	913102-915330	AATTTAGTGAAATTT ATTTTTGATAAAATT	CDIF27147_00888-00889	P,I	0.09-0.60	CD08000-08010	972321-974538	AATTTAGTGAAATTT ATTTTTGATAAAATT	CD08000	P,I	0.14-0.28	crt1	Metabolism
CDIF27147_00890-00893	915467-919719	AATTTTCAAAATATA AATTTGCAGAGAATG	CDIF27147_00890-00893	P,I	1.08-1.90	CD08020-08050	974669-978927	AATTTTCAAAATATA AATTTGCAGAGAATG	CD08020-08050	P,I	0.23-0.50	etfB2A2	Metabolism
CDIF27147_00916	943874-945058	ATATTTCATAAAATT	CDIF27147_00916	P	0.14	CD08300	1004970-1006154	ATATTTCATAAAATT	CD08300	P	1.3		Unknown
CDIF27147_00918-00920	947007-951167	AATGTTTTTAAAATT	CDIF27147_00918-00920	P	8.13-8.63	CD08320-08340	1008103- 1012263	AATGTTTTTAAAATT	CD08320-08340	P	6.11-8.23	aksA, acnB, icd	Metabolism
CDIF27147_00921-00922	951494-952495	ATTTTGCTGAAAAAT	CDIF27147_00922	I	0.32-0.37	CD08350-08360	1012613-1013590	ATTTTGCTGAAAAAT	CD08360	I	0.33-0.50		Regulation, Metabolism
CDIF27147_00939-00943	967382-972981	AATTTGATGAAATTT AATTTTTAAAAAGTT AATTTACGGCAAATG	CDIF27147_00939-00943	P,I	0.23-0.53	CD08530-08560	1028468-1033130	AATTTGATGAAATTT AATTTTTAAAAAGTT AATTTACAGCAAATG	CD08530	P,I	0.58-1.12	oppBCAD	Oligopeptide transporter
CDIF27147_00947-00949	976974-978958	TATTATCTGAAAATA AAGTTTTAGAAATTT	CDIF27147_00948-00949	I	1.23-2.12	CD08610-08630	1038062- 1040046	TATTATCTGAAAATA AAGTTTTAGAAACTT	CD08620-08630	I	0.27-0.79		Sugar transporter
CDIF27147_00960-00961	989332-990975	AATCTTAGAAAAATT ATTTCTTAGAAAATT AATTTTCTGACTAAT TATTTTGATAAAATT	CDIF27147_00960-00961	P,I	1.98-3.15	CD08740-08750	1050405- 1052049	AATCTTAGAAAAATT ATTTCTTAGAAAATT AATTTTCTGACTAAT TATTTTGATAAAATT	CD08740-08750	P,I	2.33-2.42		Sugar transporter
CDIF27147_00962	991784-992821	GATGTTCTCAAAATG	CDIF27147_00962	I	8.39	CD08760	1052858- 1053895	GATGTTCTCAAAATG	CD08760	I	6.29		Sugar transporter
CDIF27147_00963-00964	992918-994561	AATCTTAGAAAAATT AATTTTTCAAAATTT AATTTTCTGATAACT	CDIF27147_00963-00964	P,I	3.98-6.33	CD08770- 08780	1053992- 1055636	AATCTTAGAAAAATT AATTTTTCAAAATTT AATTTTCTGATAATT	CD08770- 08780	P,I	3.00-5.06		Sugar transporter
CDIF27147_00969-00973	1001368-1009435	AATTTTATGAAAGCT TATTTTTAGAGAATT AATTTCCTCAAAAGT	CDIF27147_00969-00973	I	4.92-6.74	CD08820-08860	1060468-1068535	AATTTTATGAAAGCT TATTTTTAGAGAATT AATTTCCTCAAAAAT	CD08820-08860	I	1.65-2.48	glgCDAP	Metabolism
CDIF27147_00980	1015542-1017032	AATTTTTAAAAAAAT ATTTTTAAAAAAATT AATTTAATAAAAATT AATTTGACGAAAATG AAATTTCAGAAATAT	CDIF27147_00980	P	0.1	CD08930	1074642- 1076132	AATTTTTAAAAAAAT ATTTTTAAAAAAATT AATTTAATAAAAATT AATTTGACGAAAATG AAATTTCAGAAATAT	CD08930	P	0.39		Metabolism
CDIF27147_00989-00990	1026111-1028787	TATTTTATGAATATT AATATTCAGACAAAT	CDIF27147_00989-00990	P	0.29-0.29	CD09000- 09010	1083366- 1086042	TATTTTATGAATATT AATATTCAGACAAAT	CD09000-09010	P	0.66-0.71	opuCA,CC	Amino acid transporter
CDIF27147_00999-01000	1038149-1039335	AATTTTTAGAATCTT	CDIF27147_00999	I	0.75-1.08	CD09870-09880	1151277- 1152463	AATTTTTAGAATCTT	CD09870-09880	I	1.90-4.75		Unknown
CDIF27147_01002-01005	1039853-1044412	AATATTTAGAAAATT ATTTTTAAGAAAATT AAGTTTCGCAAAATC AATTTGTTGTAAATT	CDIF27147_01002-01005	P,I	46.1-227.5	CD09890-09920	1152981- 1157540	AATATTTAGAAAATT ATTTTTAAGAAAATT AAGTTTCGCAAAATC AATTTGTTGTAAATT	CD09890-09920	P,I	31.5-39.6	leuACDB	Metabolism
CDIF27147_01007	1045663-1046739	ATAATTCAGAAAATT	CDIF27147_01007	P	6.23	CD09940	1158791- 1159867	ATAATTCAGAAAATT	CD09940	P	1.56		Metabolism
CDIF27147_01008-01009	1046979-1049202	TATTTTATAAAAATT AATATTTTGAAAATT AAGTTTTAGAAAATG	CDIF27147_01008-01009	P,I	12.9-13.6	CD09950-09960	1160107- 1162330	TATTTTATAAAAATT AATATTTTGAAAATT AAGTTTTAGAAAATG	CD09950-09960	P,I	3.48-4.58	serA	Metabolism
CDIF27147_01044-01045	1092059-1094561	CTTTTTTAGAAAATT ATTTTTATGAGAATT AATTTTAAGAATATA AAGTTTATTAAAATT AATATTAGTAAAATT	CDIF27147_01044-01045	P,I	3.67-20.0	CD10280-10290	1199710- 1202212	CTTTTTTAGAAAATT ATTTTTATGAGAATT AATTTTAAGAATATA AAGTCTATTAAAATT AATATTAGTAAAGT	CD10280-10290	P,I	0.49-1.06		Signaling
CDIF27147_01046-01047	1094610-1097970	AAATTTTAGAAAATA GATATTCTGACAATT TATCTTTTGAAAATT	CDIF27147_01046-01047	I	4.52-4.72	CD10300-10310	1202261-1205621	AAATTTTAGAAAATA GATATTCTGACAATT TATCTTTTGAAAATT	CD10300-10310	I	0.52-1.17		Metabolism
CDIF27147_01048	1098007-1099092	ATTTTTTGGAGAATT AAGTTTTTGAAAATG	CDIF27147_01048	I	3.55	CD10320	1205658- 1206743	ATTTTTTGGAGAATT AAGTTTTTGAAAATG	CD10320	I	0.46		Unknown
CDIF27147_01049	1099146-1100270	GATATTTGGAAAATT AATTTCCTGAAAAAA	CDIF27147_01049	I	3.53	CD10330	1206797- 1207921	GATATTTGGAAAATT AATTTCCTGAAAAAA	CD10330	I	0.39	mnaA	Metabolism
CDIF27147_01065	1130276-1131327	AATGTTCTTAAATTT	CDIF27147_01065	P	13.4	CD10450	1237997- 1239049	AATGTTCTTAAATTT	CD10450	P	0.58		Sporulation
CDIF27147_01072-01074	1138069-1138536	AATAATATGAAATTT AAATTTATAAAAATT	CDIF27147_01074	P	4.57	CD10520-10530	1245744-1246211	AATAATATGAAATTT AAATTTATAAAAGTT	CD10530	P	2.61		Translation
CDIF27147_01075	1139244-1140380	AATTATTGAAAAATT AAATTTCACAAAATT TATTTCAGGAAAATT	CDIF27147_01075	P,I	0.23	CD10540	1246920- 1248056	AATTATTGAAAAATT AAATTTCACAAAATT TATTTCAGGAAAACT	CD10540	P,I	0.5	bcd2	Metabolism
CDIF27147_01090	1151205-1152110	TTTTTTCAGAAAAAT	CDIF27147_01090	I	61.8	CD10660	1258882- 1259787	TTTTTTCAGAAAAAT	CD10660	I	0.23		Unknown
CDIF27147_01093	1153906-1155228	AATTTTTAAAAGATG AACTTTTTGATGATT TATTGTAAGAATATT ATTTTTTTGAAAGTA	CDIF27147_01093	I	29.6	CD10680	1261582- 1262913	AATTTTTAAAAGATG AACTTTTTGATGATT TATTGTAAGAATATT ATTTTTTTGAAAGTA	CD10680	I	1		Cell surface
CDIF27147_01104	1163689-1164594	GATTTTATGAAGAGT AATATTCAGGAAAAA TAGTTTTAGATAATT	CDIF27147_01104	P,I	0.27	CD10790	1271362- 1272267	GATTTTATGAAGAGT AATATTCAGGAAAAA TAGTTTTAGATAATT	CD10790	P,I	0.91		Transcriptional regulator
CDIF27147_01110-01111	1170351-1172761	TATTTTTTGCAAATT AATTTTATGAAAAAA AATTTCATGAAAATC	CDIF27147_01110-01111	P,I	50.4-61.3	CD10850-10860	1278023-1280433	TATTTTTTGCAAATT AATTTTATGAAAAAA AATTTCATGAAAATC	CD10850-10860	P,I	10.6-12.9		Unknown
Not present in UK1	-	-	-	-	-	CD10921-10940	1286405- 1287083	ACTTTACAGAAGATT	CD10921-10940	P	0.23-0.27		Conjugative transposon, Transcriptional regulator
Not present in UK1	-	-	-	-	-	CD11030	1294493- 1294723	AAGTGTCAGAAAATG	CD11030	I	0.32		Conjugative transposon
CDIF27147_01117-01119	1177857-1181717	CAGTTTCAGAAAATA ATTTTTCAGTAAATG AATTTGATGAAATTT ACTTTATGGAAAATT	CDIF27147_01117-01119	I	1.05-3.33	CD11200-11220	1316081- 1319941	CAGTTTCAGAAAATA ATTTTTCAGTAAATG AATTTGATGAAATTT ACTTTATGGAAAATT	CD11200	I	0.76-1.20	pflDC	Metabolism, Transcriptional regulator
CDIF27147_01138	1201923-1202522	AATTTTAAGAAAAAT	CDIF27147_01138	I	5.26	CD11330	1332581- 1333180	AATTTTAAGAAAAAT	CD11330	I	0.93		Unknown
CDIF27147_01194-01196	1258237-1260577	GATTTTAGGAAATTT AATTTTAGGAAAACA	CDIF27147_01194-01196	I	0.14-0.40	CD11870-11890	1388905- 1391248	GATTTTAGGAAATTT AATTTTAGGAAAACA	CD11880-11890	I	0.23-0.69		Metabolism
CDIF27147_01199-01200	1263620-1265715	AATAATCTGAACATA ACTTTTCAAATAATA AATATTCAATACATT GAGTTTTAGAAATTT	CDIF27147_01199-01200	I	152.3-454.6	CD11920-11950	1394291- 1396386	AATAATCTGAACATA ACTTTTCAAATAATA AATATTCAATACATT GAGTTTTAGAAATTT	CD11920-11950	I	0.02-0.13	spoIIIAA,AB,AC,AD	Sporulation
CDIF27147_01203	1265800-1267005	TATTTTTTAAAAATT	CDIF27147_01203	I	187.1	CD11960	1396465- 1397676	TATTTTTTAAAAATT	CD11960	I	0.09	spoIIIAE	Sporulation
CDIF27147_01236	1296979-1298643	AATCTGCTGAAAAAT	CDIF27147_01236	I	14.6	CD12290	1427651- 1429315	AATCTGCTGAAAAAT	CD12290	I	0.74		Cell surface
CDIF27147_01244	130485-1308736	GATGTTATGAAAATA	CDIF27147_01244	I	22.3	CD12340	1437224- 1437475	GATGTTATGAAAATA	CD12340	I	0.77		Unknown
CDIF27147_01249	1312183-1312500	-	-	-	0.89	CD12380	1440934- 1441251	AATTTTAGGAACATT	CD12380	I	4.19		Unknown
CDIF27147_01255-01258	1316795-1318810	AATTTAGAGAATATT	CDIF27147_01256-01258	I	38.4-46.3	CD12420-12450	1445294- 1447339	AATTTAGAGAATATT	CD12430-12450	I	0.28-0.97		Unknown
CDIF27147_01272	1331717-1332613	ATTTTAATGAAAATT	CDIF27147_01272	P	3.06	CD12580	1460273- 1461142	ATTTTAATGAAAATT	CD12580	P	1.48		Translation
CDIF27147_01273	1333002-1334294	AATATTTTGAAAATT	CDIF27147_01273	P	44.8	CD12590	1461531- 1462823	AATATTTTGAAAATT	CD12590	P	10.4	brnQ1	Amino acid transport
CDIF27147_01274	1335412-1336704	AATTTTTAGTTAATT AATATTGTGAAGATT	CDIF27147_01274	P	0.31	CD12600	1463942- 1465234	AATTTTTAGTTAATT AATATTGTGAAGATT	CD12600	P	0.68	brnQ2	Amino acid transport
CDIF27147_01280-012820	1342596-1345709	AATTTTCAGCATATT AGATTTCTCAAAATT AATTTTATAAAAAAT	CDIF27147_01280-012820	I	0.64-0.80	CD12660-12680	1471137-1474250	AATTTTCAGTATATT AATTAAAAGAAAATT AATTCTCAGAAAATA	CD12660-12670	I	2.04-3.21		Transporter
CDIF27147_01285-01288	1347879-1353094	CAATTTCAAAAAATT ATTTTTCTGAAAAAG AATATCCTGAAAATT AATTTGGAGAAGATT AATTTCCATAAATTT	CDIF27147_01285-01288	P,I	3.36-8.81	CD12710- 12740	1476366- 1481581	ATTTTTCTGAAAAAG AATATCCTGAAAATT AATTTGGAGAAGGTT AATTTCCATAAATTT	CD1273-12740	I	0.25-1.10	topA	DNA processing
CDIF27147_01309-01311	1373290-1375176	AATTATTTGAAAATG	CDIF27147_01309-01311	I	0.94-1.33	CD12940-12960	1501778- 1503664	AATTATTTGAAAATG	CD12950-12960	I	0.78-3.14	scpAB	Cell division
CDIF27147_01312-01313	1375338-1376349	AATTCTCTTAAAATA	CDIF27147_01312-01313	P	37.9-72.4	CD12970-12980	1503826- 1504837	AATTCTCTTAAAATA	CD12970-12980	P	0.31-0.45		Sporulation
CDIF27147_01335-01337	1400189-1402949	CTTTTTCAGAAAATA	CDIF27147_01335-01337	I	4.98-6.07	CD13200-13220	1530563- 1533323	CTTTTTCAGAAAATA	CD13200-13220	P	0.71-0.88	dapG	Sporulation
CDIF27147_01352	1421857-1422609	TATTTTCTAAAAAAT	CDIF27147_01352	I	0.27	CD13370	1552219- 1552971	TATTTTCTAAAAAAT	CD13370	I	1.58		Transcriptional regulator
CDIF27147_01368	1439161-1439982	AATGTTTGGAAAAAT	CDIF27147_01368	I	0.25	CD13530	1569536- 1570357	AATGTTTGGAAAAAT	CD13530	I	1.06		Metabolism
CDIF27147_01371	1442191-1442619	AATTTTTAGTAAATT AATTTTCTAAAAAGA	CDIF27147_01371	P	4.93	CD13560	1572566- 1572994	AATTTTTAGTAAATT AATTTTCTAAAAAGA	CD13560	P	0.71		Unknown
CDIF27147_01403-01406	1472518-1476289	AATTTACCCAAGATT	CDIF27147_01404-01406	I	2.09-3.24	CD13840-13870	1602942- 1606713	AATTTACCCAAGATT	CD13850-13870	I	2.78-3.68	pxpBCAD	Metabolism
CDIF27147_01408-01410	1477426-1481781	AATTTTCAGTAAATT	CDIF27147_01408-01410	P	20.8-34.0	CD13890-13910	1607849-1612204	AATTTTCAGTAAATT	CD13890-13900	P	47.8-54.2		Metabolism
CDIF27147_01421	1491288-1492019	AATTTTGCTAAATTT TACTTTAAGAAAATT	CDIF27147_01421	I	9.27	CD14020	1621709-1622440	AATTTTGCTAAATTT TACTTTAAGAAAATT	CD14020	I	0.79	glpQ	Metabolism
CDIF27147_01422	1492350-1494539	TATCTTATAAAAATT AATTTTATGCAAGCT TATATTGTGAAAATA AATATTGAGAAACAT AATTTTAAATCAATT AATTAACTGAAAAAA AATTTGATGAATATA AATATACAGTAAATG TATTTATACAAAATT	CDIF27147_01422	P,I	5.81	CD14030	1622771- 1624960	TATCTTATAAAAATT AATTTTATGCAAGCT TATATTGTGAAAATA AATATTGAGAAACAT AATTTTAAATCAATT AATTAACTGAAAAAA AATTTGATGAATATA AATATACAGTAAATG TATTTATACAAAATT	CD14030	P,I	0.8		Synthetase
CDIF27147_01423-01424	1494950-1497212	AATTTTCTGTATATA	CDIF27147_01423-01424	P	0.57-0.59	CD14040-14041	1625371- 1627633	AATTTTCTGTATATA	CD14040-14041	P	0.32-0.36		Oligopeptide transporter, Unknown
CDIF27147_01432	1505886-1507316	CATTTGAAGAAAATT AATTTTAAGTATATT AATTTTCTTATATTT	CDIF27147_01432	P,I	0.29	CD14120	1636285- 1637715	CATTTGAAGAAAATT AATTTTAAGTATATT	CD14120	P,I	1.16		Transcription regulation
CDIF27147_01446	1523568-1523744	AATTTTCTGACAAGT	CDIF27147_01446	I	1.58	CD14240	1653591- 1653767	AATTTTCTGACAAGT	CD14240	P	4.82		Unknown
CDIF27147_01452	1526605-1527390	AAAATTTAGAATATT AATTTATTCATAATT ATTTTTATGAAAAAC	CDIF27147_01452	P,I	0.38	CD14290	1656627- 1657412	AAAATTTAGAATATT AATTTATTCATAATT ATTTTTATGAAAAAC	CD14290	P,I	3.42		Metabolism
CDIF27147_01488	1564154-1564600	TATTTTGTAAAAATT	CDIF27147_01488	P	7.05	CD14630	1691646- 1692092	TATTTTGTAAAAATT	CD14630	P	0.47		Unknown
CDIF27147_01495	1575043-1575342	AATTAGCATAACATT	CDIF27147_01495	P	3.41	CD14700	1502534- 1702833	AATTAGCATAACATT	CD14700	P	1.2		Unknown
CDIF27147_01501	1583476-1584084	ACTTTGCAGAAAGTT	CDIF27147_01501	P	0.28	CD14750	1710126- 1710731	GATATTCAAATAATT	CD14750	I	0.54		Unknown
CDIF27147_01504-01505	1585154-1587488	AATTTTCCGTAAGTT	CDIF27147_01504-01505	I	0.009-0.010	CD14790-14800	1714822- 1717156	AATTTTCCGTAAGTT	CD14790-14800	I	0.004-0.006	feoB1	Metal transport
CDIF27147_01506	1587668-1588378	CATTTTCTGAACAAT	CDIF27147_01506	I	0.2	CD14810	1717336- 1718046	CATTTTCTGAACAAT	CD14810	I	0.53		Amino acid metabolism
CDIF27147_01507-01509	1588463-1590950	ATGTTTGAGAAAATT ACTTTGCTGAAAAAT	CDIF27147_01507-01509	I	0.19-1.31	CD14820-14840	1718131- 1720618	ATGTTTGAGAAAATT ACTTTGCTGAAAAAT	CD14820-14840	I	0.73-0.79	ssuCBA	Metabolite transporter
CDIF27147_01510	1591048-1591644	CATTATCAGAAAAAT	CDIF27147_01510	I	0.022	CD14850	1720716- 1721312	CATTATCAGAAAAAT	CD14850	I	0.052		Unknown
CDIF27147_01516-01518	1596565-1599006	AATTTTTGGAATAAT AATATTTGGGAAATT	CDIF27147_01516-01518	I	1.27-3.25	CD14890-14910	1724351- 1726792	AATTTTTGGAATAAT AATATTTGGGAAATT	CD14890-14910	I	0.58-1.29	metNIQ	Metabolite transporter
CDIF27147_01536	1618289-1619203	AATTCTCATAAAAAT	CDIF27147_01536	P	182.2	CD15110	1747923- 1748837	AATTCTCATAAAAAT	CD15110	P	0.1	cotB	Sporulation
CDIF27147_01538-01540	1620628-1623220	AATTTAAAAAAAATT	CDIF27147_01538-01540	P	0.14-0.16	CD15120-15140	1750281-1752846	AATTTAAAAAAAATT	CD15140	P	1.65	panGBC	Metabolism
CDIF27147_01544-01545	1628530-1630903	ACTTTACTGATAATT	CDIF27147_01544	I	3.75-4.17	CD15170-15180	1758443- 1760816	ACTTTACTGATAATT	CD15170	I	0.51-0.66	feoB2A2	Metal transporter
CDIF27147_01555-01557	1640378-1643524	AAATTTTTGAAAATC	CDIF27147_01555	I	0.26-0.29	CD15270- 15290	1770301- 1773447	AAATTTTTGAAAATC	CD15270	I	0.75-0.97		Transporter
CDIF27147_01575	1665172-1665348	AATTTCGGGAAAAAT TATTTTTCAAAAATT	CDIF27147_01575	P	1.33	CD15461	1795095- 1795271	AATTTCGGGAAAAAT TATTTTTCAAAAATT	CD15461	P	3.17		Unknown
CDIF27147_01576-01583	1665876-1671894	ATTTTTCCCGAAATT AATTTTTGAAAAATA CATTTTCAGAATATG AAGTTGCAGAAAATA	CDIF27147_01576-01583	P,I	2.32-3.85	CD15470-15540	1795799- 1801817	ATTTTTCCCGAAATT AATTTTTGAAAAATA CATTTTCAGAATATG AAGTTGCAGAAAATA	CD15470-15540	P,I	0.98-2.62	hisZGCBHAFI	Amino acid metabolism
CDIF27147_01585-01591	1676688-1678051	GGTTTTATGAAAATT GATTTTTTGAAGATT TATTTGCAGACAATT AATGGTCGGAATATT AATTTACAGTGAATT	CDIF27147_01585-01591	P,I	1.95-3.12	CD15560-15620	1804700- 1810400	GCTTTTATGAAAATT GATTTTTTGAAGATT TATTTGCAGACAATT AATGGTCGGAATATT AATTTACAGTGAATT	CD15560-15620	P,I	0.78-2.96	pdaV, prsA2, csfV, rsiV, lbpA	Cell surface, ECF sigma factor, transcription regulation
CDIF27147_01594-01595	1681518-1684254	AATTCTTGAAAAATT AATTTGCTAAAAATG	CDIF27147_01595	I	19.7-20.0	CD15650-15660	1811480- 1814210	AATTCTTGAAAAATT AATTTGCTAAAAATG	CD15660	I	6.33-7.82	ilvCB	Amino acid metabolism
CDIF27147_01665	1740437-1741114	-	-	-	49.8	CD15670	1814421- 1815098	AATATTGATAAAATT	CD15670	P	1.01	cotG	Sporulation
CDIF27147_01666	1741288-1743324	AATTATATGAAAAAT	CDIF27147_01666	P	3.73	CD15680	1815272- 1817308	AATTATATGAAAAAT	CD15680	P	0.96		Unknown
CDIF27147_01674	1750252-1751049	AAGTTACAAAAAAGT AAGTTACATAAATTT ATTTTTATGAACAGT	CDIF27147_01674	P,I	362.4	CD15750	1824166- 1824963	AAGTTACAAAAAAGT AAGTTACATAAATTT ATTTTTATGAACAGT	CD15750	P,I	0.13		Unknown
CDIF27147_01677	1753726-1754565	ATTTAGCTGAAAATT	CDIF27147_01677	P	5.17	CD15780	1828996- 1830852	ATTTAGCTGAAAATT	CD15780	P	1.82		Unknown
CDIF27147_01681	1757647-1758864	AAAAATCGGAAAATT	CDIF27147_01681	P	2.86	CD15800	1831561- 1832778	AAAAATCGGAAAATT	CD15800	P	5.14	hom2	Metabolism
CDIF27147_01682	1758978-1759472	GTTATTCAGAAGACT AATCTTCAGAGAGAA	CDIF27147_01682	I	8.34	CD15810	1832895- 1833377	GTTATTCAGAAGATT AATCTTCAGAGAAAA	CD15810	I	4.5	cdeM	Sporulation
CDIF27147_01694-01696	1771055-1775464	AAATTACAAAAAATT	CDIF27147_01696	I	2.65-3.68	CD15910- 15930	1844994-1849415	AAATTACAAAAAATT	CD15930	I	0.47-0.63	kdpABC	Metal transporter
CDIF27147_01697-01698	1775701-1777226	TATTTTGTGGAATTT TTGTTCCTGAAAATT AATATTTTAATAATT AAATTGGTGCAAATT	CDIF27147_01697-01698	P,I	0.33-0.35	CD15940-15950	1849652- 1851177	TATTTTGTGGAATTT TTGTTCCTGAAAATT AATATTTTAATAATT AAATTGGTGCAAATT	CD15940-15950	P,I	0.05-0.06	cysKE	Amino acid metabolism
CDIF27147_01699	1777386-1777574	AACTTTATAAAAATT	CDIF27147_01699	P	27.8	CD15951	1851337- 1851525	AACTTTATAAAAATT	CD15951	P	0.07		Metabolism
CDIF27147_01717	1791754-1792935	AATTATTAGAATATT	CDIF27147_01717	P	9.43	CD16120	1865705- 1866886	AATTATTAGAATATT	CD16120	P	1.69		Metabolism
CDIF27147_01721	1797784-1799328	ATTTTTCAGACAATT AAATTTTACAAAATT AATTTTGCGTAATTT AATTTAACAAAAATT AATTTTATTATAATT	CDIF27147_01721	P,I	0.3	CD16160	1871735- 1873279	ATTTTTCAGACAATT AAATTTTACAAAATT AATTTTGTGTAATTT AATTTAACAAAGATT AATTTTATTATAATT	CD16160	P,I	1.29		Signaling
CDIF27147_01737	1815858-1816505	AATTATTGCAAAATT	CDIF27147_01737	I	28.1	CD16310	1889811- 1890515	AATTTTGCAATAATT	CD16310	I	0.59	sodA	Metabolism
CDIF27147_01744-01745	1825212-1827911	AATTATTTTAAAAGT GATTTTCAAAAGCTT AGGTTACTGAGAATT ACTTTTCAAAAAAGC GAAGTTGAGAAAATT	CDIF27147_01744-01745	I	0.32-0.33	CD16380-16390	1899165- 1901864	AATTATTTTAAAAGT GATTTTCAAAAGCTT AGGTTACTGAGAATT ACTTTTCAAAAAAGC GAAGTTGAGAAAATT	CD16380-16390	I	0.94-1.18		Metal detoxification
CDIF27147_01753-01755	1835578-1838229	ACGTTTATGAAAATA AATTTTTAAAACATA AAGTTTTAGAAGATA	CDIF27147_01753-01755	I	0.004-0.009	CD16470- 16490	1909546- 1912197	ACGTTTATGAAAATA AATTTTTAAAACATA AAGTTTTAGAAGATA	CD16470-16490	I	0.005-0.01		Metal transporter
CDIF27147_01756	1838321-1839286	AAACATCAGAAAATT	CDIF27147_01756	I	0.02	CD16500	1912289- 1913254	AAACATCAGAAAATT	CD16500	I	0.007		Metal transporter
CDIF27147_01772	1860456-1860743	AAATTTATGAATATT	CDIF27147_01772	P	65.9	CD16632	1921529- 1921816	AAATTTATGAATATT	CD16632	P	23.5		Unknown
CDIF27147_01774	1861281-1861832	AAGTTTCAGAAAATA	CDIF27147_01774	I	4.14	CD16640	1937730- 1938281	AAGTTTCAGAAAATA	CD16640	I	4.19		Transcriptional regulator
CDIF27147_01776	1863280-1865124	AATTTTAAGAAATTT AATTTTATAAAAGTT	CDIF27147_01776	I	6.48	CD16660	1939729- 1941573	AATTTTAAGAAATTT AATTTTATAAAAGTT	CD16660	I	1.2		Metabolism
CDIF27147_01779-01781	1867882-1868904	AATTTTCTAAAAAAA	CDIF27147_01779-01781	I	1.12-3.90	CD16680-16700	1944262- 1946964	AATTTTCTAAAAAAA	CD16680-16700	I	0.46-1.11		Transporter
CDIF27147_01787-01789	1875325-1877606	AACTTTATCAAAATT	CDIF27147_01787-01789	P	2.74-59.8	CD16760-16781	1951706- 1954381	AACTTTATCAAAATT	CD16760-16780	P	0.30-0.65	pcp	Unknown
CDIF27147_01805-01806	1889208-1890967	AATTTTCTTTAAATT	CDIF27147_01805-01806	P	0.88-1.67	CD16940-16950	1965618- 1967377	ATTTTTCAAAAACTT AATTTTTCAAAAACT AATTTTCTTTAAATT	CD16940-16950	P	0.23-0.71		Unknown
CDIF27147_01808-01811	1893108-1896693	AACTATCTGCAAATT	CDIF27147_01809-01811	I	0.01-0.05	CD16970-17000	1969506- 1973099	AACTATCTGCAAATT	CD16980-17000	I	0.009-0.03	ribDBAH	Metabolism
CDIF27147_01815-01820	1899959-1904947	AATTTTGATAAAATA AATTTAGAGATAATT AATATTAAAAAAATT AATTTTTTGAAAAAG	CDIF27147_01815-01820	I	0.38-2.75	CD17020-17060	1976366- 1981354	AATTTTGATAAAATA AATTTAGAGATAATT AATATTAAAAAAATT AATTTTTTGAAAAAG	CD17020-17060	I	0.83-3.12		Metabolism
CDIF27147_01821	1905135-1906529	AAATCTCAGAAAGTT	CDIF27147_01821	I	42.3	CD17070	1981542- 1982936	AAATCTCAGAAAGTT	CD17070	I	0.32		Metabolism
CDIF27147_01822-01823	1907046-1909046	ATTTTTTAGAATATT	CDIF27147_01822-01823	I	0.17-0.38	CD17080-17090	1983453- 1985453	ATTTTTTAGAATATT	CD17080-17090	I	0.85-1.95	mobA, relA	Stringent response
CDIF27147_01855-01856	1937682-1940361	AATTATTGGTAAATT	CDIF27147_01855-01856	P	6.03-6.48	CD17400-17410	2015960- 2017246	AATTATTGCTAAATT	CD17400-17410	P	0.55	grdGF	Metabolism
CDIF27147_01860	1940898-1942151	TATTTTTAGAAATTT AATTTTCAAACATTT	CDIF27147_01860	P,I	75.8	CD17460	2022508- 2023761	TATTTTTAGAAATTT AATTTTCAAACATTT	CD17460	P,I	0.06	gltC	Metabolite transporter
CDIF27147_01863-01864	1944412-1946343	AGTTTTCTGTACATT	CDIF27147_01863-01864	I	0.22-0.25	CD17490-17500	2026038- 2027969	AGTTTTCTGTACATT	CD17490-17500	I	0.33-0.43		Metabolism
CDIF27147_01865	1946535-1948922	ATTCTTCAGAAAATG	CDIF27147_01865	I	0.33	CD17510	2028161- 2030548	ATTCTTCAGAAAATG	CD17510	I	0.49	cwp13	Cell surface
CDIF27147_01866	1949153-1949386	AAACTTTCGAAAATT	CDIF27147_01866	P	4.59	CD17511	2030779- 2031012	AAACTTTCGAAAATT	CD17511	P	5.8		Unknown
CDIF27147_01886	1964211-1965380	AATTTTAAAAAAATT AATTTTTTGAAAAAA CATTTTCCTAATATT	CDIF27147_01886	P,I	0.02	CD17671-17680	2045789- 2046998	AATTTTAAAAAAATT CATTTTCCTAATATT	CD17671-17680	P,I	0.09-0.11		Unknown
CDIF27147_01893-01895	1974208-1976363	AATATTTTAAAAATT AATATTATGAAAAAT ACTTTTGACAAAATT	CDIF27147_01893-01895	P,I	3.70-4.00	CD17740-17760	2055837- 2057992	AATATTTTAAAAATT AATATTATGAAAAAT ACTTTTGACAAAATT	CD17740-17760	P,I	1.10-1.55		Amino acid transporter
CDIF27147_01913	1993446-1993814	AAATTCCTAAAAATT	CDIF27147_01913	P	4.77	CD17930	2075085- 2075453	AAGTGCCTAAAAATT	CD17930	P	0.52		Unknown
CDIF27147_01916-01917	1995131-1997712	AATTTTACAAAAATT AAATTGCTGAAAATC	CDIF27147_01916-01917	I	7.46-9.64	CD17960-17970	2076761- 2079342	AATTTTACAAAAATT AAATTGCTGAAAATC	CD17960-17970	I	5.54-6.89		Metabolism
CDIF27147_01922	2001467-2002357	AATTTTCAGAAAATT ATTTTACAGAAAATC	CDIF27147_01922	P,I	16	CD18020	2083078- 2083968	AATTTTCAGAAAATT ATTTTACAGAAAATC	CD18020	P,I	13.3		Unknown
CDIF27147_01923	2002575-2004329	AAGTTACTGATAATT AAAATTCAAAAAATT	CDIF27147_01923	P,I	10.9	CD18030	2084186- 2085940	AAGTTACTGATAATT AAAATTCAAAAAATT	CD18030	P,I	9.99	cwp23	Cell surface
CDIF27147_01944	2024501-2027158	AATTTACAGAAGCTT	CDIF27147_01944	I	4.25	CD18240	2107981- 2110638	AATTTACAGAAGCTT	CD18240	I	0.71		Metal transporter
CDIF27147_01953-01960	2037760-2043428	AATTTTATAAAAATG AAATTTCGGGAATTT AATTTTTGGAGAATC ACTTTGCTGAAAATA	CDIF27147_01953-01960	P,I	1.05-3.33	CD18320-18360	2121258- 2126926	AATTTTATAAAAATG AAATTTCGGGAATTT AATTTTTGGAGAATC ACTTTGCTAAAAATA	CD18320-18360	P,I	1.03-1.91	aroFBAC, pheA, aroE1K, tyrC	Metabolism
CDIF27147_01965	2052732-2053982	AATTTTACGATATTT ATTTTCGAGAAAAAT	CDIF27147_01965	P	8.23	CD18440	2120854- 2122395	AATTTTACGATATTT AAAATACAGAAAATT ATTTTTGAGAAAAAT	CD18440	P	1.02		Unknown
CDIF27147_01967	2054659-2055681	TATTTTCAGAGAATA	CDIF27147_01967	I	13.7	CD18470	2138730- 2139740	TATTTTCAGAGAATA	CD18470	I	0.69		Conjugative transposon
CDIF27147_01970-01972	2057242-2059818	AACTTTTGGAAAAGT	CDIF27147_01972	I	1.49-7.30	Not Present in 630	-	-	-	-	-		Conjugative transposon
Not present in UK1	-	-	-	-	-	CD18510-18550	2143244- 2145328	GACTTTCTCAAAATT	CD18510-18550	I	0.30-0.68		Conjugative transposon
CDIF27147_02022-02023	2111948-2121379	GATTTTCATAACATT AATTTTCAAAGATTT AAATTTCTAAAAATG	CDIF27147_02022-02023	I	4.15-6.48	CD18620-18630	2155823-2165506	GATTTTCATAACATT	CD18620-18630	I	0.35-0.58		Conjugative transposon
CDIF27147_02025-02026	2121952-2124638	TATTTGCAGAAATTT	CDIF27147_02026	I	0.32-0.44	CD18650-18660	2166079- 2168765	TATTTGCAGAAATTT	CD18660	I	0.87-1.02		Conjugative transposon
CDIF27147_02031	2127980-2129137	AACTTTCAGACAAAT	CDIF27147_02031	I	0.11	CD18710	2172097- 2173254	AACTCTCAGACAAAT	CD18710	I	0.55		Conjugative transposon
CDIF27147_02039	2136123-2136533	AAGTTTAATAAAACT ACTTTACAGATAATA	CDIF27147_02039	P,I	5.49	CD18780	2180240- 2180650	AAGTTTAATAAAACT ACTTTACAGATAATA	CD18780	P,I	0.27		Conjugative transposon, Sigma factor
Not present in UK1	-	-	-	-	-	CD18840	2190355- 2190636	AATTTTTATAATATT	CD18840	P	0.07		Unknown
Not present in UK1	-	-	-	-	-	CD18860	2191683- 2192204	AATTTTAGGATTATT AATTTACAGCAACTT	CD18860	I	4.47		Transcriptional regulator
CDIF27147_02054	2152129-2152929	AATTTAACTAAAATT	CDIF27147_02054	I	28.3	CD19040	2205211- 2206011	AATTTAACTAAAATT	CD19040	I	0.59		Transporter
CDIF27147_02055	2153124-2154722	AATTTACTTAAAAAT	CDIF27147_02055	I	46.5	CD19050	2206206- 2207804	AATTTACTTAAAAAT	CD19050	I	0.28		Recombinase
CDIF27147_02060-02061	2157680-2159657	TATTTTAAGAAGATT	CDIF27147_02060-02061	P	3.37-3.87	CD19100-19110	2210754- 2212731	TATTTTAAGAAGATT	CD19100-19110	P	0.49-0.80	eutVW	Transcriptional regulator
CDIF27147_02062-02067	2159841-2166407	AATTTTTTCTAAATT GATTTGCAGAAAGTT AAGTTTCAGAAGATA	CDIF27147_02062-02067	I	16.8-22.8	CD19120-19170	2212915- 2219481	AATTTTTTCTAAATT GATTTACAGAAAGTT AAGTTTCAGAAGATA	CD19120-19170	I	0.18-0.42	eutABCLME	Metabolism
CDIF27147_02068	2166503-2166790	AAATTTATAAAAATA	CDIF27147_02068	P	67.5	CD19180	2219567- 2219854	AAATTTCTAAAAATA	CD19180	P	0.31	eutK	Metabolism
CDIF27147_02077-02078	2172910-2176892	AATTTACTAAAAATA AATATTGAGAAAAAT	CDIF27147_02077-02078	P	1.08-3.09	Not Present in 630	-	-	-	-	-		Metabolism
CDIF27147_02081-02082	2177839-2179822	AATCTTCAAAAAATA	CDIF27147_02081-02082	I	248.6-376.2	CD19280-19290	2225996- 2227979	AATCTTCAAAAAATA	CD19280-19290	I	0.07-0.16		Unknown
CDIF27147_02113-02114	2211092-2212799	AATTTTAAAAAATTT	CDIF27147_02113-02114	I	0.27-0.39	CD19590-19600	2258943- 2260650	AATTTTAAAAAATTT	CD19590-19600	I	1.16-1.49		Transcriptional regulator
CDIF27147_02120	2219326-2220624	ATTTTGCAGAAAATA	CDIF27147_02120	I	4.47	CD19660	2267177- 2268475	ATTTTGCAGAAAATA	CD19660	I	0.8		Metabolism
CDIF27147_02132-02135	2234452-2237225	CATTTTAAGATAATT	CDIF27147_02135	P	0.26-1.37	CD19780-19801	2282298- 2285071	CATTTTAAGATAATT	CD19780-19801	P	0.72-0.92		Unknown
CDIF27147_02146	2245485-2246921	AATTTTGGGTGAATT	CDIF27147_02146	P	6.46	CD19870	2291448- 2292884	AATTTTGGGTGAATT	CD19870	P	0.66	cwp28	Cell surface
CDIF27147_02160	2254997-2255329	AATTTTAGAAGAATT	CDIF27147_02160	I	0.26	CD19930	2301023- 2301355	AATTTTAGAAGAATT	CD19930	I	1.3		Metabolism
CDIF27147_02170	2262521-2263459	ATATTTACGAAAATT	CDIF27147_02170	P	321.8	CD20000	2310625- 2311566	-	-	-	0.12	ispD	Metabolism
CDIF27147_02171	2263803-2265458	AATATTATGAAAATT	CDIF27147_02171	P	6.12	CD20140	2323504- 2325159	AATATTATGAAAATT	CD20140	P	9.33	ilvD	Metabolism
CDIF27147_02189-02193	2281797-2287313	AATATTCAAAAAATA ATATTTCCAAAAATT	CDIF27147_02189-02193	P	4.12-14.3	CD20300-20340	2341430-2346945	AATATTCAAAAAATA ATATTTCCAAAAATT	CD20300-20340	P	4.80-16.4	argFMBJC	Metabolism
CDIF27147_02205	2298628-2299713	GATTTTCTAAAAACT	CDIF27147_02205	I	4.3	CD20510	2364274- 2365359	GATTTTCTAAAAACT	CD20510	I	1.5		Unknown
CDIF27147_02210	2303608-2304225	AACTTTGAGAAAAAT AATTTTAAAAAAACT AATTCTTTGTAAATT AATTCTATAAAAATT AATTTTTATAGAATT	CDIF27147_02210	P,I	6.61	CD20550	2369254- 2369901	AACTTTGAGAAAAAT AATTTTAAAAAAACT AATTCTTTGTAAATT AATTCTATAAAAATT AATTTTTATAGAATT	CD20550	P,I	1.02		Unknown
CDIF27147_02228-02229	2323259-2326352	ATTTTGCTGAGAATT	CDIF27147_02228	I	2.77-4.77	CD20730-20740	2388913- 2392006	ATTTTGCTGAGAATT	CD20730	I	0.44-0.50	xdhAB	Metabolism
CDIF27147_02232-02238	2330484-2339345	AATCTGCTGAAAGTT	CDIF27147_02232-02234	I	3.35-5.89	CD20770-20830	2396138- 2404999	AATCTGCTGAAAGTT	CD20770-20790	I	0.49-1.34	pyrD, xdhAC	Metabolism
CDIF27147_02239	2339478-2340665	AATATGCCAAAAATT	CDIF27147_02239	I	3.95	CD20840	2405132- 2406319	AATATGCCAAAAATT	CD20840	I	0.73		Peptidase
CDIF27147_02257	2362021-2363289	AATTTATTGATAATT	CDIF27147_02257	I	2.48	CD21020	2427674- 2428942	AATTTATTGATAATT	CD21020	I	0.2		Ion transport
CDIF27147_02270-02271	2376370-2378299	AGTTTTTGAAAAATT	CDIF27147_02270-02271	I	0.04-0.04	CD21130-21140	2442024- 2443953	AGTTTTTGAAAAATT	CD21130-21140	I	1.25-2.16		Transcriptional regulator
CDIF27147_02315	2423306-2424466	AATGTTCTGAAAACT	CDIF27147_02315	P	0.14	CD21510	2488952- 2490112	AATGTTCTGAAAACT	CD21510	P	1.15		Unknown
CDIF27147_02316	2424936-2425976	AAGATTTTGAAAATT AGTTTTCAGAACATT	CDIF27147_02316	P,I	0.26	CD21520	2490554- 2491594	AAGATTTTGAAAATT AGTTTTCAGAACATT	CD21520	P,I	1.17		Metabolism
CDIF27147_02322	2430923-2432242	AATATTTTGAAAATT TATTTTTTGAAAAAT	CDIF27147_02322	P	14.8	CD21580	2496541- 2497866	AATATTTTGAAAATT TATTTTTTGAAAAAT	CD21580	P	64.1	gabT	Metabolism
CDIF27147_02328	2436989-2437177	TTATTTCAGAAAATT	CDIF27147_02328	P	16.1	CD21631	2502607- 2502795	TTATTTCAGAAAATT	CD21631	P	4.22		Unknown
CDIF27147_02329	2437512-2438480	AATTTTCTGAAATAA	CDIF27147_02329	P	1.7	CD21640	2503130- 2504098	AATTTTCTGAAATAA	CD21640	P	6.47	ldh	Metabolism
CDIF27147_02333-02334	2442226-2444603	AAATTTATGAAAAAT	CDIF27147_02333-02334	I	2.41	CD21680-21690	2507851- 2510228	AAATTTATGAAAAAT	CD21680	I	6.02-7.36	hcp	Metabolism
CDIF27147_02337	2445636-2446907	ACTTTTTAAAAAATT AATTTTATTAATATT AACTATTTGAAAATT	CDIF27147_02337	P,I	0.06	CD21710 (truncated)	2496096- 2497157	ACTTTTTAAAAAATT AATTTTATTAATATT AACTATTTGAAAATT	CD21710	P,I	0.17		Ion transporter
CDIF27147_02340	2449665-2450462	AAAATATCTGAAAAA	CDIF27147_02340	I	0.17	CD21740	2515289- 2516086	AAAATATCTGAAAAAT	CD21740	I	0.37		Amino acid transporter
CDIF27147_02341	2450522-2451184	AATTTTAGAAAAATA	CDIF27147_02341	P	0.1	CD21750	2516146- 2516808	AATTTTAGAAAAATA	CD21750	P	0.39		Amino acid transporter
CDIF27147_02349	2462468-2463010	AATTATTTGAAAATA	CDIF27147_02349	I	17.6	CD21840	2512947- 2513489	AATTATTTGAAAATA	CD21840	I	0.45		Cell surface
CDIF27147_02368	2485434-2486864	AATTTTAAGAATATA AAAATTCTGAAATTT	CDIF27147_02368	P	33.3	CD22010	2549149- 2550579	AATTTTGAGAATATA AAAATTCTGAAATTT	CD22010	P	7.11		Transporter
CDIF27147_02382-023830	2503020-2503697	AATTTTCAAAATATA AACATTCATAAAATT	CDIF27147_02382-023830	P,I	2.59-3.05	CD22140-22150	2566735- 2567412	AATTTTCAAAATATA AACATTCATAAAATT	CD22140-22150	P,I	0.98-1.15	sinRI	Transcriptional regulator
CDIF27147_02389	2509466-2511484	ATTTTTTAGAAAATC	CDIF27147_02389	I	1.83	CD22290	2579494- 2581515	ATTTTTTAGAAAATC	CD22290	I	3.37		Unknown
CDIF27147_02390	2511755-2512531	AATTTTTTGCAAATA	CDIF27147_02390	I	3.11	CD22300	2581783- 2582559	AATTTTTTGCAAATA	CD22300	I	0.59		Metabolite transporter
CDIF27147_02391-02392	2512588-2515371	ATTATTCAAAAAATT	CDIF27147_02391-02392	P	2.25-3.91	CD22310-22330	2582616- 2585399	TTTATTCAAAAAATT	CD22310-22330	P	0.95-1.35	asrABC	Redox
CDIF27147_02398	2519288-2519740	ATTTTATAGAAAATT ATTTTTGTGAATATT	CDIF27147_02398	I	1.76	CD22380	2589317- 2589769	ATTTTATAGAAAATT ATTTTTGTGAATATT	CD22380	I	3.26		Unknown
CDIF27147_02404	2525596-2526771	AATTTATGGATAATT AATTTAATGATAATT	CDIF27147_02404	I	3.41	CD22440	2595625- 2596800	AATTTATGGATAATT AATTTAATGATAATT	CD22440	I	1.38		Signaling
CDIF27147_02414	2538731-2539999	GAATTACTAAAAATA AAGCTTGTGAAAAGT AATATTCATAAATGT AATTTATTGTAATTT AATTTTAATAATCTT	CDIF27147_02414	P,I	0.64	CD22520	2608761- 2610029	GAATTACTGAAAATA AAGCTTGTGAAAAGT AATATTCATAAATGT AATTTATTGTAATTT AATTTTAATAATCTT	CD22520	P,I	5.93	kamA	Metabolism
CDIF27147_02424	2552699-2553841	AATATTCTGAAGATA AAATTACAGATAAAT AATCTTTTGAAAAAG ATTTGACTGAAAAAT AAAATTCAGATAATG	CDIF27147_02424	I	0.06	CD22630	2622732- 2623874	AATACTCTGAAGATA AAATTACAGATAAAT AATCTTTTGAAAAAG ATTTGACTGAAAAAT AAAATTCAGATAATG	CD22630	I	1.89	prsA	Metabolism
CDIF27147_02426-02427	2555524-2557629	ACTTTTCAAAAGATT	CDIF27147_02426-02427	I	3.35-3.80	CD22650-22660	2625550- 2627661	ACTTTTCAAAAGATT	CD22650-22660	I	0.92-1.20		Unknown
CDIF27147_02476-02477	2609654-2611737	AATTTTCTGGAATTG AAGTATGCGAAAATT	CDIF27147_02476-02477	P,I	1.63, 0.73	CD23230-23240	2685210- 2687293	AATTTTCTGGAATTG AAGTATGCGAAAATT	CD23180-23240	P,I	4.06, 3.96	gatD	Metabolism
CDIF27147_02479-02480	2613200-2613994	AATTCTATGAAAATT	CDIF27147_02479-02480	P	0.63-0.75	CD23260-23270	2688756- 2689550	AATTCTATAAAAATT	CD23260-23270	P	3.89-4.50	gatAB	Metabolism
CDIF27147_02483	2618373-2618945	AAGTTTCTAAAAAGT	CDIF27147_02483	I	0.24	CD23300	2693929- 2694501	AAGTTTCTAAAAAGT	CD23300	I	1.7	xpt	Metabolism
CDIF27147_02485-02488	2619335-2624545	GATTTTTGAAAAATT	CDIF27147_02485-02488	P	0.67-0.75	CD23310-23340	2694891- 2700101	GATTTTTGAAAAATT	CD23310-23340	P	1.62-3.00	mtlARFD	Metabolism
CDIF27147_02489	2625141-2626640	AATTTTTCAAAAATC	CDIF27147_02489	P	0.29	CD23350	2700697- 2702196	AATTTTTCAAAAATC	CD23350	P	1	guaB	Metabolism
CDIF27147_02492-02494	2629204-2631948	AATTTTGATAGAATT	CDIF27147_02492	I	0.15-0.18	CD23380- 23400	2704760- 2707504	AATTTTGATAGAATT	CD23380	I	1.36-1.58	4hbd, cat2	Metabolism
CDIF27147_02495	2632083-2633579	AAGTTTGAGAAAATT	CDIF27147_02495	I	0.17	CD23410	2707639- 2709135	AAGTTTGAGAAAATT	CD23410	I	1.32	abfD	Metabolism
CDIF27147_02499	2638585-2639457	AAATATCAAAAACTT	CDIF27147_02499	P	0.12	CD23450	2714141- 2715013	AAATATCAAAAACTT	CD23450	P	1.8		Transcriptional regulation
CDIF27147_02515-02524	2653677-2660020	GATTTTCTAAAACTT	CDIF27147_02515-02517	I	0.19-0.36	CD23591-23690	2729251- 2730657	GATTTTCTAAAACTT	CD23591-23620	I	0.12-0.20		Transporter
CDIF27147_02528	2663739-2665196	ATTTTTTTGTAAAAT AATATTATCAGAATT TATTATCAGAATTTT AATTTTGTTTATATT	CDIF27147_02528	P	53.3	CD23730	2739313- 2740770	ATTTTTTTGTAAAAT AATATTATCAGAATT TATTATCAGAATTTT AATTTTGTTTATATT	CD23730	P	6.59		Carbon starvation
CDIF27147_02534-02537	2669043-2673850	AATTTGCAGAAAAAG	CDIF27147_02535-02536	I	2.10-4.16	CD23790- 23820	2744618-2749425	AATTTGCAGAAAAAG	CD23790-23810	I	0.74-0.91	buk, iorAB	Metabolism
CDIF27147_02545-02546	2683009-2684410	ATTTTTTAGAAAGTT AATTTAAAAAAAATT	CDIF27147_02545-02546	I	0.37, 0.36	CD23880-23900	2757938- 2760072	ATTTTCTAGAAAGTT AATTTTATGAAGATA AAATTAAGAAAAATA	CD23880-23890	I	1.18- 3.24	blaRI	Antimicrobial resistance
CDIF27147_02559-02561	2696670-2697746	AATTTTCACAGAAAT AATGTTCTAAAATTT	CDIF27147_02559-02561	I	134.3-212.4	CD23990- CD24010	2768517- 2769593	AATTTTCACAGAAAT AATGTTCTAAAATTT	CD23990-24010	I	0.29-0.39	cotJB2,D	Sporulation
CDIF27147_02578	2717554-2719527	AATAATCCTAAAATT AAGTTTCAGAAGATG TATTTTCATTAAATT	CDIF27147_02578	I	0.33	CD24160	2788098- 2790071	AATAATCCTAAAATT AAGTTTCAGAAGATG TATTTTCATTAAATT	CD24160	I	3.13		Transcription regulation
CDIF27147_02579-02580	2719749-2720762	ATATTTCTGAAAATT	CDIF27147_02579-02580	P	0.28-0.29	CD24170-24180	2790293- 2791864	ATATTTCTGAAAATT	CD24170-24180	P	2.76-4.65	srlAE	Metabolite transporter
CDIF27147_02583-02584	2724068-2726723	AGTTTTCTGAAAATG AGTTTTGGGAAAATA	CDIF27147_02583-02584	I	10.7-18.9	CD24210-24220	2794612- 2797267	AGTTTTCTGAAAATG AGTTTTGGGAAAATA	CD24210-24220	I	0.68-1.71		Metabolism
CDIF27147_02585-02588	2727299-2731792	TATTATCTGAAAATT	CDIF27147_02585-02586	I	164.1-256.5	CD24230-24260	2797912- 2802402	TATTATCTGAAAATT	CD24230-24240	I	3.41-7.24	ptb, buk1	Metabolism
CDIF27147_02589-02592	2731949-2734525	AATTGGCTGAAAAAT AATATTCTTAAAATT	CDIF27147_02589-02592	P,I	77.2-250.2	CD24270-24291	2802559- 2805135	AATTGGCTGAAAAAT AATATTCTTAAAATT	CD24270-2429	P	0.85-1.64		Metabolism
CDIF27147_02593	2734808-2735575	TACTTTCAGTAAATC AATTCTATTAAAAGT	CDIF27147_02593	P,I	0.3	CD24300	2805418- 2806185	TACTTTCAGTAAATC AATTCTATTAAAAGT	CD24300	P,I	0.91		Transcription regulation
CDIF27147_02603-02607	2745099-2748988	AATATTGCTAAAATT AATTATCTGAAAAAG	CDIF27147_02603-02606	I	2.42-77.7	CD24390-24430	2816952- 2819349	AATATTGCTAAAATT AATTATCTGAAAAAG	CD24390-24420	I	0.28-0.96		Sporulation
CDIF27147_02608	2749201-2749764	AAATTTATAAAAATT	CDIF27147_02608	P	3.73	CD24440	2819811- 2820374	AAATTTATAAAAATT	CD24440	P	1.4	raiA	Translation regulation
CDIF27147_02616-02620	2755238-2761745	TATGTTCAGTAAATT	CDIF27147_02616-02620	I	0.16-0.29	CD24510- 24550	2825848- 2832349	TATGTTCAGTAAATT	CD24510-24550	I	1.13-2.30	cas6	CRISPR
Not annotated	2767080-2767196	AATTTTCTGAAAAAT	-	P	-	CD24591	2838161- 2838277	AATTTTCTGAAAAAT	CD24591	P	60.6		Unknown
CDIF27147_02630	2773831-2775144	AATTTTTAGAGAATA	CDIF27147_02630	P	3.72	CD24650	2844912- 2846225	AATTTTTAGAGAATA	CD2465	P	0.8		Amino acid transporter
CDIF27147_02633-02635	2778952-2781224	AGTTTTTAGTAAATT	CDIF27147_02633-02635	I	107.1-184.4	CD24680-24700	2850031- 2852303	AGTTTTTAGTAAATT	CD24680-24700	I	0.07-0.23	spoIIP, gpr	Sporulation, Germination
CDIF27147_02639-02640	2783950-2786248	AATTATAGGAAATTT	CDIF27147_02633-02635	I	0.93-3.21	CD24740-24750	2855029- 2857321	AATTATAGGAAATTT	CD24740-24750	I	2.03-2.86	holA	Transcription
CDIF27147_02643	2788649-2789485	AATTTTATAAAAATA	CDIF27147_02643	I	10.6	CD24780	2859728- 2860564	AATTTTATAAAAATA	CD24780	I	1.31		Hydrolyase
CDIF27147_02647-02648	2791912-2792994	AATTTTCCCAAATAT AAACTTAAGAAAATT	CDIF27147_02647	I	0.21-0.22	CD24810- 24820	2862992- 2864074	AATTTTCCCAAATAT AAACTTAAGAAAAT	CD24810	I	0.73-0.94	ung	DNA repair
CDIF27147_02652-02655	2796711-2800733	AATTTACTACAAATT	CDIF27147_02652-02655	I	3.46-5.37	CD24860-24890	2867791- 2871813	AATTTACTACAAATT	CD24880	I	2.03-5.64		Metabolite transporter
CDIF27147_02662	2810826-2811530	AATTTTCAAAATAAT	CDIF27147_02662	I	11.59	CD24970	2881906- 2882610	AATTTTCAAAATAAT	CD24970	I	0.55	comE	Competence
CDIF27147_02668	2816488-2817591	ATTTTTCTGAATATT TATTTTCATAATATT AAATTTCATAAGATT	CDIF27147_02668	P,I	2.13	CD25020	2887567- 2888670	ATTTTTCTGAATATT TATTTTCATAATATT AAATTTTATAAGATT	CD25020	P	6.81		Cofactor
CDIF27147_02671	2820613-2821260	AATTTTTGAAAAATT AAATTTTTGAAAAAT	CDIF27147_02671	P	0.2	CD25040	2891692- 2892339	AATTTTTGAAAAATT AAATTTTTGAAAAAT	CD25040	P	0.77		Metabolism
CDIF27147_02672-02673	2821521-2823833	ATTTTTCAAAAATTT	CDIF27147_02672-02673	P	0.24-0.30	CD25050-25060	2892618- 2894912	ATTTTTCAAAAATTT	CD25050-25060	P	0.36-0.70	smrRT	Transcriptional regulator, Transporter
CDIF27147_02674	2823957-2824676	GATTTTCATAAAATA	CDIF27147_02674	I	2.08	CD25070	2895036- 2895755	GATTTTCATAAAATA	CD25070	I	7.02		Unknown
CDIF27147_02676	2825612-2826964	AAATTTCTGAAAAAG	CDIF27147_02676	I	4.5	CD25090	2896691- 2898043	AAATTTCTGAAAAAG	CD25090	I	8.7		Metabolism
CDIF27147_02677-02679	2827061-2829980	AATATTTAGAAAAGT AATTTTCAGAAATAA AATTCTCAGGGAATT	CDIF27147_02677-02679	I	1.77-2.26	CD25100-25120	2898140- 2901059	AATATTTAGAAAAGT AATTTTCAGAAATAA AATTCTCAGGGAATT	CD25100-25120	I	5.65-10.9		Metabolism
CDIF27147_02690	2841802-2842440	AATTTTGATAAAATA AATTTGATGAAAATA GATTTTCTTAAAAGT	CDIF27147_02690	P,I	0.32	CD25250	2918012- 2918650	AATTTTGATAAAATA AATTTGATGAAAATA GATTTTCTTAAAAGT	CD25250	P,I	1.67	recX	Recombination
CDIF27147_02726	2885069-2885545	AATTGTCCCAAGATT	CDIF27147_02726	I	86.9	CD25630	2964785- 2965261	AATTGTCCCAAGATT	CD25630	I	0.38		Unknown
CDIF27147_02763	2927272-2927754	-	-	-	48.6	CD25990	3006987- 3007569	AATTATATTTAAATT	CD25990	P	0.5		Transcriptional regulator
CDIF27147_02764	2927938-2929359	AATTTGGAGATATTT GATTTTAATATAATT AATTTACAAAATATG AATTATATAAAAACT AGTTTTCTTAAACTC	CDIF27147_02764	P,I	0.33	CD26000	3007735- 3009156	AATTTGGAGATATTT GATTTTAATATAATT AATTTACAAAATATG AATTATATAAAAACT AGTTTTCTTAAACTC	CD26000	P,I	0.4	cstA	Carbon starvation
CDIF27147_02773	2940312-2941715	AATATTTTGAAAAAT	CDIF27147_02773	P	0.12	CD26120	3018112- 3019515	AATATTTTGAAAAAT	CD26120	P	1.62		Metabolite transporter
CDIF27147_02774	2942212-2943288	CAGTTTCAGAAGATT	CDIF27147_02774	I	0.14	CD26130	3020012- 3021088	CAGTTTCAGAAGATT	CD26130	I	0.81		Peptidase
Not present in UK1	-	-	-	-	-	CD26170	3023365- 3024237	AATATTCCAAAATTT	CD26170	P	5.33		Unknown
CDIF27147_02792	2961638-2963113	ACTTTACAAAAAATT AATTTATGGAAAAGT TATTTTAAGAATATT	CDIF27147_02792	P,I	831.9	CD26290	3037582- 3039057	ACTTTACAAAAAATT AATTTATGGAAAAGT TATTTTAAGAATATT	CD26290	P,I	0.06		Sporulation
CDIF27147_02803	2974287-2975219	GATTTTTAGAAGATT	CDIF27147_02803	I	47.4	CD26360	3045172- 3046104	GATTTTTAGAAGATT	CD26360	I	0.29		Unknown
CDIF27147_02804-02808	2975274-2978803	AGTTTTGAGAAAAAT GATTTATGGAAAATT AAGTGTCTGAAGATT	CDIF27147_02804-02808	I	4.66-12.2	CD26370-26410	3046159- 3049688	AGTTTTGAGAAAAAT GATTTATGGAAAATT AAGTGTCTGAAGATT	CD26370-2639	I	0.82-1.34	nrdR	Transcriptional regulator, Unknown
CDIF27147_02815-02817	2985039-2987179	AATTTATAGAAAAAT	CDIF27147_02815-02817	I	1.77-4.33	CD26480-26500	3055922- 3058062	AATTTATAGAAAAAT	CD26480-26500	I	0.22-0.46		Unknown
CDIF27147_02820-02822	2989875-2993631	AATGCTTAGAAAATT	CDIF27147_02820-02822	I	2.27-3.32	CD26530- 26550	3060758- 3064514	AATGCTTAGAAAATT	CD26530-26540	I	0.66-0.87	murD, mraY, murF	Cell surface
CDIF27147_02823-02824	2993798-2996136	AATTATCTAAAAATA	CDIF27147_02823-02824	P	23.6-28.4	CD26560-26570	3064681- 3067019	AATTATCTAAAAATA	CD26560-26570	P	0.09-0.18	spoVD	Sporulation
CDIF27147_02832	3007356-3008225	AATTTTCCTAAAAAA	CDIF27147_02832	I	0.89	CD26650	3078230- 3079099	AATTTTCCTAAAAAA	CD26650	I	5.72		Transcriptional regulator
CDIF27147_02833	3008439-3010511	AAGTTTTATAAAATT	CDIF27147_02833	I	1.01	CD26660-26670	3079312- 3081384	AAGTTTTATAAAATT	CD26660-26670	I	2.67-4.15	ptsGA,ptsG-BC	Metabolite transporter
CDIF27147_02835 (partial)	3011903-3012397	AATTTTCCTAAAAAT AATAAACTGAAAATT	CDIF27147_02835	P,I	0.21	CD26691	3082790- 3084832	AATTTTCCTAAAAAT AATAAACTGAAAATT	CD26691	P,I	0.9		Ion Transporter
CDIF27147_02836-02837	3012549-3014498	AATTTTTATAAAATA	CDIF27147_02836-02837	P	0.18-0.21	CD26700-26710	3084984- 3086933	AATTTTTATAAAATA	CD26700-26710	P	0.79-0.93	appFD	Metabolite transporter
CDIF27147_02838-02840	3014717-3018156	AATTTTAGGTAATTT	CDIF27147_02839-02840	I	0.14-0.18	CD26720-26740	3087152- 3090591	AATTTTAGGTAATTT	CD26730-26740	I	0.36-0.59	appABC	Metabolite transporter
CDIF27147_02841	3018371-3019273	ATTTTTTTGAAAATA AATTTTCTGAATAAA	CDIF27147_02841	I	0.26	CD26750	3090807- 3091709	ATTTTTTTGAAAATA AATTTTCTGAATAAA	CD26750	I	1.4		Transcriptional regulation
CDIF27147_02842-02844	3019628-3022136	TTTATTCAGAAAATT	CDIF27147_02842-02844	P	2.00-3.35	CD26760- 26780	3092064- 3094572	TTTATTCAGAAAATT	CD26760-26780	P	6.03-7.32	thlA2, scoAB	Metabolism
CDIF27147_02847	3024910-3025836	ATTTTTCACACAATT AAATTTCAGTAAAAT	CDIF27147_02847	I	24.7	CD26810	3097360- 3098292	ATTTTTCACACAATT AAATTTCAGTAAAAT	CD26810	I	27.7		Sporulation
CDIF27147_02853	3033998-3034459	AATTCTTAGAAAATA AATTTGCAGATAATA	CDIF27147_02853	I	15.7	CD26870	3106455- 3106916	AATTCTTAGAAAATA AATTTGCAGATAATA	CD26870	I	1.57		Unknown
CDIF27147_02859	3038281-3039357	AATTTTCATATAAAT	CDIF27147_02859	I	0.25	CD26920	3110738- 3111814	AATTTTCATATAAAT	CD26920	I	2.34		Metabolism
CDIF27147_02860	3039444-3040652	AATCTTCCCAAATT	CDIF27147_02860	I	0.63	CD26930	3111900- 3113108	AATTTTCCCAAATTT	CD26930	I	0.33		Ion Transporter
CDIF27147_02870	3050596-3051867	AATATTCAAAATATT ATTTTTCTGAAAATA AATATTCATAAAATA	CDIF27147_02870	P	8.12	CD27020	3123052- 3124335	AATATTCAAAATATT ATTTTTCTGAAAATA AATATTCATAAAATA	CD27020	P	8.31	brnQ	Metabolite transporter
CDIF27147_02880	3063922-3064803	AATTTCCTATTAATT ATTTATAAGATAATT ATTTATCTTATAATT AATTTTTTTAAAAGC AAGCGGCAGAAAATT AATCATTAGAAATTT TAGTTGCAAAAAATT	CDIF27147_02880	P,I	0.44	CD27110	3136409- 3137290	AATTTCCTATTAATT ATTTATAAGATAATT ATTTATCTTATAATT AATTTTTTTAAAAGC AAGCGGCAGAAAATT AATCATTAGAAATTT TAGTTGCAAAAAATT	CD27110	P,I	3.07		Transcriptional regulator
CDIF27147_02885-02887	3070180-3075146	TATTTTAGGAGAATT AATTTTAAGGAATTT	CDIF27147_02885-02887	I	0.26-0.49	CD27151-27170	3142666- 3147633	TATTTTAGGAGAATT AATTTTAAGGAATTT	CD27151-27170	I	1.36-2.58	mldABC	Cell division
CDIF27147_02893	3081828-3082766	AATGTTTAGAAAAGT AATTTTCTGACTATG	CDIF27147_02893	I	0.19	CD27190	3154447- 3155385	AATGTTTAGAAAAGT AATTTTCTGACTATG	CD27190	I	0.64	pdaA	Cell surface
CDIF27147_02925-02926	3120347-3121101	AATTTTCTCAAAAAA AATAATAAGAAAATT	CDIF27147_02925-02926	P	0.28-0.38	CD27491-27500	3193008- 3193762	AATTTTCTCAAAAAA AATAAGAAGAAAATT	CD27491-27500	P	0.52-0.67	agrDB	Signaling, Transcriptional regulator
CDIF27147_02958	3159334-3161358	AATTTAAAGAAAAAT	CDIF27147_02958	I	0.21	CD27840	3236313- 3238340	AATTTAAAGAAAAAT	CD27840	I	1.33	cwp6	Cell surface
CDIF27147_02961	3165107-3167518	AGTATTCTGAAAGTT	CDIF27147_02961	I	0.32	CD27870	3241918- 3244329	AGTATTCTGAAAGCT	CD27870	I	0.82	cwp84	Cell surface
CDIF27147_02971	3184105-3190068	AATATTCAGAAAAAA AGTTAGCAGAAGATT AATTTACTGATAGTA TATTGTCTGAAACTT AATATACACAAAATT	CDIF27147_02971	P,I	0.33	CD27970	3260792- 3266755	GATATTCAGAAAAAA AATTAGCAGAAGATT AATTTACTGATAATA TATTGTCTGAAACTT AATATACACAAAATT	CD27970	P,I	3.54		Cell surface
CDIF27147_02995	3214077-3214641	AATTTTAAGAAAGTT AATTTTCAATAAGTT	CDIF27147_02995	P,I	10.2	CD28181 (partial)	3290763- 3290930	AATTTTCAATAAGTT	CD28181	P	1.09		Unknown
CDIF27147_03000-03002	3217713-3220057	GATATTCTGTAAAAT AATTATTTGAAAGTG TATTTTCTGGAGATG AAAAATCAGAAAATA AATTGAAAGAAAAAT AATTTCGAGAGTATT	CDIF27147_03000-03002	P,I	25.0-43.0	CD28200-282200	3292794- 3295135	GATATTCTGTAAAAT AATTATTTGAAAGTG TATTTTCTGGAGATG AAAAATCAGAAAATA AATTGAAAGAAAAAT AATTTCGAGAGTATT	CD28200-28220	P,I	37.3-56.5		Metabolism
CDIF27147_03003	3220325-3221701	TATTTTCTGATTTTT ATTTTTCTTTCAATT AATACTCTCGAAATT AAGTTCCATTAAATT AATTTTTTAAAGCTT AATGATATGAAAATA TTATTTCAGAAGATT AATTCTAATAATATT	CDIF27147_03003	P,I	0.21	CD28230	3295403- 3296779	TATTTTCTGATTTTT ATTTTTCTTTCAATT AATACTCTCGAAATT AAGTTCCATTAAATT AATTTTTTAAAGCTT AATGATATGAAAATA TTATTTCAGAAGATT AATTCTAATAATATT	CD28230	P,I	1.69		Unknown
CDIF27147_03010	3227464-3228654	AATTTTTCGAAAATT AACTTTCTGATATTT	CDIF27147_03010	P,I	4.23	CD28280	3300160- 3301359	AATTTTTCGAAAATT AACTTTCTGATATTT	CD28280	P,I	7.64		Metabolism
CDIF27147_03018	3236015-3238789	AATTAACAGAAAATA	CDIF27147_03018	I	28.5	CD28330	3308697- 3311471	AATTAACAGAAAATA	CD28330	I	0.16		Ion Transporter
CDIF27147_03020-03021	3240289-3243072	AGTTTGAGGAAAATT	CDIF27147_03020	P	148.9-249.3	CD28350-28360	3312971- 3315754	AGTTTGAGGAAAATT	CD28350-28360	I	11.5-45.5	abgT	Metabolism
CDIF27147_03022	3243311-3244399	GATTTTAGGAAAATT AATTCACTGAGAGTT AATTTTCATTTAATT	CDIF27147_03022	P,I	78.5	CD28370	3315993- 3317063	GATTTTAGGAAAATT AATTTACTGAGAGTT AATTTTCATTTAATT	CD28370	P,I	5.47		Unknown
CDIF27147_03023-03024	3244684-3247001	ACTTTTATAAAAACT AATGTTAAGAAATAT AATTTACAGAAATTA AATTTCCTCAAAATT TCTTTTATGAAAATT	CDIF27147_03023-03024	P,I	11.8	CD28380-28390	3317366- 3319683	ACTTTTATAAAAACT AATGTTAAGAAATAT AATTTACAGAAATTA AATTTCCTCAAAATT TCTTTTATGAAAATT	CD28380-28390	P,I	2.91		Transcriptional regulator
CDIF27147_03026	3249457-3251061	CATCTTCAGAAAATC	CDIF27147_03026	I	1.44	CD28410	3322277- 3323881	CATCTTCAGAAAATC	CD28410	I	3.01		Metabolism
CDIF27147_03029	3253595-3254032	AATTTTAAAAAAAAT	CDIF27147_03029	I	0.98	CD28440	3326415- 3326852	AATTTTAAAAAAAAT	CD28440	I	3.97		Transcriptional regulator
CDIF27147_03030	3254118-3254705	AATATTGTAAAAATT	CDIF27147_03030	P	41	CD28450	3326938- 3327525	AATATTGTAAAAATT	CD28450	P	0.69	rbr	Stress response
CDIF27147_03045	3269617-3271218	ATTTTACAGAATATT ATTCTTCTGAAAATG	CDIF27147_03045	I	2.91	CD28590	3342424- 3344025	ATTTTACAGAATATT ATTCTTCTGAAAATG	CD28590	I	7.36		Metabolism
CDIF27147_03046-03048	3271329-3273965	AATATTAATAAAATT AAATTTCGGAAAAAA	CDIF27147_03046-03048	P,I	3.38-6.00	CD28600-28610	3344136- 3345525	AATATTAATAAAATT AATTTTGGGAAAAAA	CD28600-28610	P,I	6.12-8.72		Unknown
CDIF27147_03060	3287735-3289648	AATTATCAGAATTTT	CDIF27147_03060	I	4.46	CD28690	3355468- 3357360	AATTATCAGAATTTT	CD28690	I	1.74		Transcription regulation
CDIF27147_03061-03063	3289919-3292365	AAGTTTCTTAAATTT	CDIF27147_03063	I	1.30-1.47	CD28700-28720	3357631- 3360077	AAGTTTCTTAAATTT	CD28720	I	3.54-5.98	kdgT, uxaAA'	Metabolism
CDIF27147_03081-03082	3309393-3312105	AATTCTCTAAAAAAT AATTAAATGAAAATT	CDIF27147_03081-03082	I	0.87-5.38	CD28880-28881	3377100- 3379545	AATTCTCTAAAAAAT AATTAAATGAAAATT	CD28880-28881	I	1.59		Metal transporter
CDIF27147_03084-03092	3313527-3322115	AATATTTTGAAAAAT AATTTTGAGAATATT AAATTACAGAAAAGT GAATGTCTGAAAATT ATATTTCTAAAAATT	CDIF27147_03084-03092	P,I	3.39-4.23	CD29540-29610	3430420- 3439008	AATATTTTGAAAAAT AATTTTGAGAATATT AAATTACAGAAAAGT GAATGTCTGAAAATT ATATTTCTAAAAATT	CD29540-29610	P,I	2.16-5.48	atpIKECFABD	ATP synthase
CDIF27147_03099-03100	3331891-3333359	GATTTTATGAAAATG	CDIF27147_03099-03100	I	13.3-73.7	CD29670-29680	3448784- 3450252	GATTTTATGAAAATG	CD29670-29680	I	0.52-1.22	dpaAB	Sporulation
CDIF27147_03106-03113	3340521-3348910	AATTTCTGGAAAATA	CDIF27147_03106-03112	I	0.25-0.45	CD29750-29820	3456942-3465331	AATTTCTGGAAAATA	CD29750-29810	I	1.00-1.53		CRISPR
CDIF27147_03114	3348988-3349905	AATTATCAGAAGAGT AATTATAAAAAAATT	CDIF27147_03114	P,I	0.2	CD29830	3465409- 3466326	AATTATCAGAAGAGT AATTATAAAAAAATT	CD29830	P	0.85		Transcription regulation
CDIF27147_03120-03123	3356069-3359344	AACTTTCACGAAATT AACTTGCAGAAATTT	CDIF27147_03120-03121	I	0.03-0.06	CD29890-29920	3472491- 3475766	AACTTCCACGAAATT AACTTGCAGAAATTT	CD29890-29900	I	0.09-0.16	ssuC2B2A2	Metabolite transporter
CDIF27147_03138	3374355-3375329	AATTTGACAAAAATT AAGTTTGAAAAAAAT TATTATCAGAAAGTT	CDIF27147_03138	P	0.51	CD30040	3488809- 3489783	ATTTTGACAAAAATT AAGTTTGAAAAAATT TATTATCAGAAAGTT	CD30040	P	4.4	kdgT2	Metabolite transporter
CDIF27147_03140	3377020-3378165	AATATTCTGTATATG AAATTAGTGAAAATT	CDIF27147_03140	P	0.41	CD30060	3491474- 3492619	AATATTCTGTATATT AAATTAGTGAAAATT	CD30060	P	4.6		Metabolism
CDIF27147_03155	3394927-3396363	TATTTTATGGAAATT	CDIF27147_03155	I	83.5	CD30220	3509381- 3510817	TATTTTATGGAAATT	CD30220	I	0.46		Unknown
CDIF27147_03156-03157	3396573-3399346	AATGTTCCTAAAAAC ATATTTTAGAAAATT	CDIF27147_03156-03157	I	101.4-174.3	CD30230-30240	3511027- 3513800	AATGTTCCTAAAAAT ATATTTTAGAAAATT	CD30230-30240	I	0.21-0.37		Unknown
CDIF27147_03165	3407493-3408767	ATTTTTTATAAAATT AATTCTTTGAAAAAT	CDIF27147_03165	P,I	37.1	CD30320	3521949- 3523223	ATTTTTTATAAGATT AATTCTTTGAAAAAT	CD30320	P,I	0.93		Cofactor
CDIF27147_03169	3411404-3412759	AATTTTCTGGGTATT	CDIF27147_03169	I	0.12	CD30360	3525860- 3527215	AATTTTCTGGGTATT	CD30360	I	2.15		Transporter
CDIF27147_03180	3426108-3427205	AATTTTTAAAAAAGT	CDIF27147_03180	P	4.24	CD30470	3540571- 3541668	AATTTTTAAAAAAGT	CD30470	P	2.29		Unknown
CDIF27147_03181	3427438-3428784	AATTTACAGAATTTT AATTTTATAAAAATT	CDIF27147_03181	P,I	8.11	CD30480	3541901- 3543247	AATTTACAGAATTTT GATTTTATAAAAATT	CD30480	P,I	4.43		Transporter
CDIF27147_03199-03203	3448645-3453231	AATTTCCTGAAGATG AATTCTTACAAAATT AATTTTACTAAAATC	CDIF27147_03199-03203	P,I	0.24-0.52	CD30670-30710	3563116- 3567702	AATTTCCTGAAGATG AATTCTTACAAAATT AATTTTACTAAAATC	CD30670-30710	P,I	0.58-1.49	xynCDBA	Metabolism
CDIF27147_03213-03215	3465654-3469382	AATTTTGGGAATAGT GATTTTCAGGAAAAT	CDIF27147_03213-03215	I	0.78-1.49	CD30740-30760	3570276- 3574004	AATTTTGGGAATAGT GATTTTCAGGAAAAT	CD30740-30760	I	4.01-8.84	tagKABC	Metabolism
CDIF27147_03218-03221	3471238-3474671	GATTTTCAATAAATT	CDIF27147_03218	I	0.40-3.69	CD30790-30820	3575870- 3579291	GATTTTCAATAAATT	CD30790	I	0.40-1.14	bglA	Metabolite transporter
CDIF27147_03230	3486783-3489369	AATTACCTGAAACTT	CDIF27147_03230	I	0.02	CD30910	3591394- 3593980	AATTACCTGAAACTT	CD30900-30910	I	0.9	treA	Metabolism
CDIF27147_03234	3494262-3495695	AATTTTATGAAAATG	CDIF27147_03234	I	3.33	CD30950-30960	3598873- 3601746	AATTTTATGAAAATG AATTCTATGAAGATT	CD30950-30960	I	4.04-4.39	bglA1A3	Metabolism
CDIF27147_03235-03236	3495782-3498632	AATTTATTTAGAATT	CDIF27147_03235-03236	P	1.50-2.46	CD30970-30980	3601833- 3604683	AATTTATTTAAAATT	CD30970-30980	P	5.28-6.89	bglGF	Metabolite transporter
CDIF27147_03237-03238	3498983-3501575	AATTTGTGGAAAGTT	CDIF27147_03237-03238	P	1.95-3.13	CD30990-31001	3605034- 3607641	AATTTGTGGAAAGTT	CD30990-31000	P	3.06-3.24		Metabolism
CDIF27147_03253	3517858-3519048	ATTTTTCAGAGATTT AACTTTAAGAACATT	CDIF27147_03253	I	24	CD31120	3621936- 3623126	ATTTTTCAGAGATTT AACTTTAAGAACATT	CD31120	I	0.43		Peptidase
CDIF27147_03254-03255	3519154-3521772	AATTGTAGGAAAACT	CDIF27147_03254-03255	I	2.64-27.2	CD31130-31140	3623232- 3625850	AATTGTAGGAAAACT	CD31130-31140	I	0.34-1.45		Metabolism
CDIF27147_03267	3535939-3537888	AATATTCAGGAACTT	CDIF27147_03267	I	1.56-3.34	Not present in 630	-	-	-	-	-		Metabolism
CDIF27147_03271-03272	3541327-3542484	ATTTTTTAGAAAAAT AATTCTATGAAAAAT AAATTTTAGAAAATA	CDIF27147_03271-03272	P,I	2.95-5.00	CD31220-31230	3635482- 3636645	ATTTTTTAGAAAAAT AATTCTATGAAAAAT AAATTTTAGAAAATA	CD31220-31230	P,I	0.75-1.06		Transcriptional regulator, Unknown
Not present in UK1	-	-	-	-	-	CD31360-31380	3655266- 3659522	AATTTTATGATGATT ATTTTTATGAAAATT AATTTACTAAAGATT	CD31360-31380	P,I	2.95-5.86	bglA7F5G4	Metabolism
CDIF27147_03305-03309	3586600-3592257	AATTTTTAAAATATT GATTTTATGAAAATA AATGTTAGGAAAATT AATTTATGGAAGATT ACTTTTAGGAAAATA AGTTTTTAGAAACTT ATATTTTAGAAAATT	CDIF27147_03305-03309	P,I	0.29-0.50	Not Present in 630	-	-	-	-	-		CRISPR
CDIF27147_03313-03314	3596006-3597289	AATTATAAGCAAATT	CDIF27147_03313	I	2.36-9.10	CD31510- 31521	3681078- 3682361	AATCATAAGCAAATT	CD31510	I	0.61-1.26		Transcriptional regulator
CDIF27147_03326	3606081-3606908	AAATTTTAGAAAATG	CDIF27147_03326	I	1.11	CD31580	3688992- 3689819	AAATTTTAGAAAATG	CD31580	I	3.76		Transcriptional regulator
CDIF27147_03328-03330	3608656-3611388	TATGTTTAGAAAATT	CDIF27147_03328	I	1.86-3.18	CD31600-31620	3691565- 3694297	TATGTTTAGAAAATT	CD31600	I	0.69-1.27		Transporter
CDIF27147_03348-03349	3631442-3635388	TACTTCCTGAAAATA AATTATCAAGATATT GATATTCTGAATATG	CDIF27147_03348	I	26.4-32.3	CD31770-31780	3713531- 3717477	TACTTCCTGAAAATA AATTATCAAGATATT GATATTCTGAATATG	CD31770	I	1.29-1.53		Metabolism
CDIF27147_03350	3635671-3636780	AAGTTACAGATAAGT AATATTAAAAATATT	CDIF27147_03350	P,I	26.9	CD31790	3717760- 3718869	AAGTTACAGATAAGT AATATTAAAAATATT	CD31790	P,I	1.71	pyrD2	Metabolism
CDIF27147_03351	3636972-3638324	AACTTTAAGCAAAGT	CDIF27147_03351	I	20.6	CD31800	3719061- 3720413	AACTTTAAGCAAAGT	CD31800	I	1.48	pbuX	Metabolite transporter
CDIF27147_03352-03354	3638523-3642665	AATTTAAGGAAAATA	CDIF27147_03352-03354	P	12.0-20.6	CD31810-31830	3720612- 3724754	AATTTAAGGAAAATA	CD31810-31830	P	0.82-1.18		Metabolism
CDIF27147_03355	3642998-3644212	AATATTTATAAAATT	CDIF27147_03355	P	14.3	CD31840	3725192- 3726406	AAAATTTATAAACTT	CD31840	P	0.82	dpaL	Metabolism
CDIF27147_03396	3689794-3690669	TATTTTCTAATAATT	CDIF27147_03396	P	3.83	CD32190	3766987- 3767862	TATTTTTTAATAATT	CD32190	P	0.93	hslO	Stress response
CDIF27147_03414	3710365-3711000	AATTGGATGAAAATA AATTTGCAAAGAATC TATTTGGAGAAAAAT	CDIF27147_03414	I	278.4	CD32350	3787544- 3788179	AATTGGATGAAAATA AATTTGCAAAGAATC TATTTGGAGAAAAAT	CD32350	I	0.14	ssb	DNA replication
CDIF27147_03415	3711668-3712549	AAGATTCAGAATATA	CDIF27147_03415	P	2.57	CD32360	3788847- 3789728	AAGATTCAGAATATA	CD32360	P	5.53		Unknown
CDIF27147_03416-03425	3712669-3722827	TATTTTGACAAAATT AATTTTGACAAAATG TATTGTCACAAAATT AATTTAGAGAAGATT AATTTTTGGAAAATA AACTGTCGGAGAATT	CDIF27147_03416-03425	I	1.57-6.08	CD32370-32470	3789848-3802865	TATTTTGACAAAATT AATTTTGACAAAATG TATTGTCACAAAATT AATTTAGAGAAGATT AATTTTTGGAAAATA AACTGTCGGAGAATT	CD32370-32470	P,I	0.93-3.59	prdFE2EDBHAR,C	Metabolism
CDIF27147_03444-03445	3742775-3743662	AATTTTCTCATAATC	CDIF27147_03444-03445	I	4.54-5.27	Not Present in 630	-	-	-	-	-		Transporter
CDIF27147_03436	3734525-3735352	CAATTACAGAAAATA	CDIF27147_03436	I	271.4	CD32570	3814559- 3815386	CAATTACAGAAAATA	CD32570	I	0.23		Cell surface
CDIF27147_03439-03442	3737950-3741157	AAAGTACAGGAAATT	CDIF27147_03439-03442	P	5.71-10.1	CD32600-32630	3817984- 3821191	AAAGTACAGGAAATT AATTTGATGGAAATA	CD32600-32630	P	0.45-1.00	pstCAB, phoU	Transporter, Transcriptional regulator
CDIF27147_03455-03456	3754188-3754936	AACTTAATGAAAACT AATATTGACAAAATA AATATCCAGAAATAT	CDIF27147_03455-03456	P,I	0.22-0.24	CD32710-32720	3830686- 3831434	AACTTAATGAAAACT AATATTGACAAAATA AATATCCAGAAATAT	CD32710-32720	P,I	0.86-1.63	spo0E	Sporulation initiation
CDIF27147_03459-03463	3757484-3761128	AATTTGATGAAAGTT GATTTTAAGAAAGTT AATTTAATGTAAATT	CDIF27147_03459-03463	I	1.10-1.61	CD32750-32790	3834001- 3837645	AATTTGATGAAAGTT GATTTTAAGAAAGTT AATTTAATGTAAATT	CD32760-32770	I	2.65-4.01		Metabolism
CDIF27147_03474	3776390-3777427	AGTTTTACGATAATT	CDIF27147_03474	P	6.28	CD32900	3852907- 3853956	AGTTTTACGATAATT	CD32900	P	0.88		Unknown
CDIF27147_03475-03479	3777680-3781146	ACATTTCAGAAAATC AATTTTATGAAAATG	CDIF27147_03475-03479	I	14.8-27.9	CD32910-32950	3854197-3857663	ACATTTCAGAAAATC AATTTTATGAAAATG	CD32910-32950	I	0.50-2.58	pilA1	Pilus assembly
CDIF27147_03480-03481	3781317-3783369	AATTATTTGAAAATC AATTTTAAGAACATC AATTTTTAGTAAATT	CDIF27147_03480-03481	P,I	7.67-8.61	CD32960-32970	3857834- 3859886	AATTATTTGAAAATC AATTTTAAGAACATC AATTTTTAGTAAATT	CD32960-32970	P,I	0.47-0.92	pilB2	Pilus assembly
CDIF27147_03501-03502	3804502-3805519	AAGTTTTTGAAAATA	CDIF27147_03501-03502	I	1.25-1.65	CD33151-33160	3881020- 3881962	AAGTTTTTGAAAATA	CD33151- 33160	P	3.82-4.21	fdhD	Metabolism
CDIF27147_03519-03520	3823109-3824185	AATTTTTGAAAAAAT	CDIF27147_03519-03520	I	320	CD33490-33500	3912316-3915444	AATTTTTGAAAAAAT	CD33490-33500	I	0.18	bclA3, sgtA	Sporulation
CDIF27147_03526	3828813-3829136	AATGTTTAGATAATT	CDIF27147_03526	I	0.29	CD33560	3920063- 3920386	AATGTTTAGATAATT	CD33560	I	1.29		Transcriptional regulator
CDIF27147_03542	3845322-3845960	GATTTTCTGAAAAGA GAATTTCAAAAAAGT	CDIF27147_03542	I	0.26	CD33690	3936975- 3937613	GATTTTCTGAAAAAA AAATTTCAAAAAAGT	CD33690	I	5.63		Unknown
CDIF27147_03566-03567	3880855-3882778	AAATTTATAAAAATT	CDIF27147_03566-03567	P	3.07-3.12	CD34160-34170	4001911- 4003834	AAATTTATAAAAATT	CD34160-34170	P	1.71-2.63		Metabolite transporter
CDIF27147_03590-03593	3906589-3909644	ATTTATAGGAAAATT AATTTTTCGAAAGGT AATTTTTAGAAAATA AATTGTATGCAAATT	CDIF27147_03590-03593	P,I	0.33-0.46	CD34360-34390	4027622- 4030677	ATTTATAGGAAAATT AATTTTTCGAAAGGT AATTTTTAGAAAATA AATTGTATGCAAATT	CD34360-34390	P,I	0.56-1.33	cobTUSC	Metabolism
CDIF27147_03596	3910449-3911321	AATTTTCAAAATATA TATTTTCTAAAAAAT AATTCTAACAAAATT	CDIF27147_03596	P,I	4.16	CD34400	4031482- 4032354	AATTTTCAAAATATA TATTTTCTAAAAAAT AATTCTAACAAAATT	CD34400	P,I	2.62		Metabolism
CDIF27147_03612	3928787-3930040	AATTTTCAAAAAGAT AATTTGGAGAAGATT	CDIF27147_03612	I	0.29	Not present in 630	-	-	-	-	-		Unknown
CDIF27147_03617	3933675-3934418	AATTTTCTGATGATG	CDIF27147_03617	I	4	Not Present in 630	-	-	-	-	-		Unknown
CDIF27147_03628	3940562-3941173	AATTTTTTAAAACTT AATTTTTACAAAAAT	CDIF27147_03628	P	7.05	Not Present in 630	-	-	-	-	-		Unknown
CDIF27147_03629	3941650-3942864	AATTTGCAAAAGATT AATTTTTATAAACTT	CDIF27147_03629	P,I	10.8	Not Present in 630	-	-	-	-	-		Transposase
CDIF27147_03630	3943051-3944208	AATTTTAGTATAATT	CDIF27147_03630	P	5.58	CD34550	4048718- 4049875	AATTTTAGTATAATT	CD34550	P	0.7		Protease
CDIF27147_03633	3945755-3946849	ACTATTCAGAAAAAT AATTTTTACAAAAAT	CDIF27147_03633	P	4.59	CD34580	4051422- 4052516	ACTATTCAGAAAAAT AATTTTTACAAAAAT	CD34580	P	6.6		Unknown
CDIF27147_03636-03641	3949204-3952515	AATTTTTATAAAATT	CDIF27147_03636-03641	P	3.01-9.02	CD34610-34660	4054871- 4058182	AATTTTTATAAAATT	CD34610-34660	P	1.72-3.38	acpS, alr, endoA	Toxin-antitoxin system
CDIF27147_03667	3974120-3976492	AGTTTTCAGAAAGTA AAATGTCATAAAATT	CDIF27147_03667	I	81.6	CD34900	4079788- 4082160	AGTTTTCAGAAAGTA AAATGTCATAAAATT	CD34900	I	0.06	spoIIE	Sporulation
CDIF27147_03676	3982724-3983263	AATTTTCGCAAGAAT	CDIF27147_03676	I	213.2	CD34990	4088392- 4088931	AATTTTCGCAAGAAT	CD34990	I	0.11	spoVT	Sporulation
CDIF27147_03677-03680	3983387-3989040	AGTTTAGAGAAAATT AGTTTTAAGAAAATA AATTTTAATAATATT	CDIF27147_03677-03680	I	1.22-3.05	CD35000-35030	4089055-4094720	AGTTTAGAGAAAATT AGTTTTAAGAAAATA AATTTTAATAATATT	CD35000-35030	I	0.67-1.18	pilD2, pth, mfd, prsA	Pilus assembly, Transcription, Translation
CDIF27147_03705-03715	4014806-4025208	GATTTTTTTAAAACT GAGTTACAGAAAATT TATTTTCTTAACATT	CDIF27147_03705-03715	P,I	1.53-4.58	CD35280-35380	4122829- 4133231	AATTTTTTTAAAACT GAGTTACAGAAAATT TATTTTCTTAACATT	CD35280-35380	P,I	0.82-3.10	phnGHIJKLMPP	Metabolism
CDIF27147_03719-03720	4028678-4029799	AACTATCATAAAATT	CDIF27147_03719-03720	P	58.8-253.9	CD35410-35420	4136701- 4137822	AACTATCATAAAATT	CD35410-35420	P	0.13-0.20	spmAB	Sporulation
CDIF27147_03734	4044072-4044266	ATTCTTATGAAAATA AATGTTAATAAAGTT AATATTTAGAATAAT	CDIF27147_03734	P,I	41.4	CD35512	4152187- 4152468	ATTCTTATGAAAATA AATGTTAATAAAGTT AATATTTAGAATAAT	CD35512	P,I	0.47		Unknown
CDIF27147_03757-03759	4065386-4067572	CATTTTGGGAAAATG	CDIF27147_03757-03759	I	2.57-3.52	CD35730-35750	4173501- 4175687	CATTTTGGGAAAATG	CD35730-35750	I	2.30-3.15		Unknown
CDIF27147_03764	4071933-4072676	AATTTAATGAAGATT	CDIF27147_03764	I	48.9	CD35800	4180049- 4180792	AATTTAATGAAGATT	CD35800	I	0.73		Unknown
CDIF27147_03835	4144042-4144950	GTCTTGCAGAAAATT AATATTATAGAAATT	CDIF27147_03835	I	4.48	CD36170	4228827- 4224735	GTCTTGCAGAAAATT AATATTATAGAAATT	CD36170	I	0.71		Unknown
CDIF27147_03815-03818	4124500-4131356	CATTTTTGGAAACTT	CDIF27147_03818	I	2.31-6.48	Not present in 630	-	-	-	-	-		Transposon
CDIF27147_03844-03848	4152813-4158067	AATTTTATGAAATAT AATTTTTAGATAATA AATATTCAGAGACTT AAGTTTAAGAATATT	CDIF27147_03844-03848	I	0.79-2.09	CD36270-36310	4235490- 4240744	AATTTTATGAAATAT AATTTTTAGATAATA AATATTCAGAGACTT AAGTTTAAGAATATT	CD36270-36310	I	1.63-3.00	dapA4	Metabolism, Metabolite transporter
CDIF27147_03884	4189161-4190357	AATTTTATCTAAATT	CDIF27147_03884	I	0.09	CD36640	4274525- 4275721	AATTTTATCTAAGTT	CD36640	I	0.15		Metabolism
aP: Promoter; I: Intragenic
